# Supplementary material for: Blood-storage duration affects hematological and metabolic profiles in patients with sickle cell disease receiving transfusions
Source: J Clin Invest. 2025 Jul 3;135(17):e192920. doi: 10.1172/JCI192920 (PMC12404753; doi:10.1172/JCI192920)
Supplement: Supporting data values [file jci-135-192920-s322.xlsx]

## Sheet: Supplementary Table 1 - Raw Dat
Supplementary Data Table for				Correspondence to:
Blood-storage duration affects hematological and metabolic profiles in patients with sickle cell disease receiving transfusions				Matthew S Karafin, MD
				Department of Pathology and Laboratory Medicine
				University of North Carolina, Chapel Hill, NC, United States.
				E-mail: Matthew.Karafin@unchealth.unc.edu
		Figure	Panel
Sheet 1	Patient Demographics			Angelo D’Alessandro, PhD
Sheet 2	pRBC - RBC metabolomics	1	B, C, D, E	Department of Biochemistry and Molecular Genetics
Sheet 3	pRBC - supernatant metabolomics	1	B, C, D, E	University of Colorado Anschutz Medical Campus
Sheet 4	Recipient - RBC	2; 3	B-D	12801 East 17th Ave., Aurora, CO 80045
Sheet 5	Recipient - Plasma data	4	A-D	Phone # 303-724-0096
Sheet 6	Recipient - Matched RBC and plasma data	6	A-G	E-mail: angelo.dalessandro@cuanschutz.edu
Sheet 7	Clinical data (recipients)	5; 7	A-G; A-G	www.dalessandrolab.com
Sheet 8	Two-Way ANOVA, LDA and Mixed effect model for recipient RBC metabolomics	2	C
Sheet 9	Two-Way ANOVA, LDA and Mixed effect model for recipient plasma metabolomics	4	B
Sheet 10	Two-Way ANOVA, LDA and Mixed effect model for recipient clinical chemistry and hematology lab tests	5	A, G
Sheet 11	Cytokine measurements	4	E-G
Authors
Matthew S. Karafin,1 Abby S. Grier,2 Ross M. Fasano,3 Anton Illich,4 David Wichlan,4 Ada Chang,4 Sonjile M. James,3 Hailly E. Butler,3 Oleg Kolupaev,5 Melissa C. Caughey,6 Daniel Stephenson,2 Julie A. Reisz,2 Nigel S. Key,4 Joshua J. Field,7 Jane A. Little,4 Steven L. Spitanik,8 Angelo D’Alessandro2,*
Afiiliations
1) Department of Pathology and Laboratory Medicine, University of North Carolina, Chapel Hill, NC, United States;
2) Department of Biochemistry and Molecular Genetics, University of Colorado Anschutz Medical Campus, Aurora, CO, USA;
3) Center for Transfusion Medicine and Cellular Therapies, Department of Pathology and Laboratory Medicine, Emory University School of Medicine, Atlanta, GA.
4) Division of Hematology and Blood Research Center, Department of Medicine, University of North Carolina at Chapel Hill, Chapel Hill, NC.
5) Department of Ophthalmology, Duke University School of Medicine, Durham, NC.
6) Joint Department of Biomedical Engineering, University of North Carolina and North Carolina State University, Chapel Hill, NC.
7) Division of Hematology and Oncology, Department of Medicine, Medical College of Wisconsin, Milwaukee, WI.
8) Department of Pathology and Cell Biology, Columbia University Irving Medical Center, New York City, New York, USA.

## Sheet: Patient Demographics
Patient demographics - From Karafin et al. Blood Transfusion 2025
Characteristic	Overall	≤10 day arm	≥30 day arm
Age (median, IQR)	28.5 (23-34)	29 (24-34)	27 (23-33)
Sex (N, %Female)	16, 61.5%	6, 46.2%	10, 77.0%
Race (N, % Black)	32, 100%	13, 100%	13, 100%
Ethnicity (N, % Not Hispanic)	32, 100%	13, 100%	13, 100%
Sickle Cell Genotype (N, HbSS)	32, 100%	13, 100%	13, 100%
Height (cm) (median, IQR)	168.9 (160.3-174.4)	170.2 (161.3-175.3)	165.4 (157.5-173.9)
Weight (Kg) (median, IQR)	60.3 (55.1-68.1)	64.4 (59.0-71.4)	58.9 (48.1-63.7)
Blood type (ABO: N,%)
A	7, 27%	3, 23.1%	4, 30.8%
B	4, 15.4%	2, 15.4%	2, 15.4%
AB	0	0	0
O	15, 57.7%	8, 61.5%	7, 53.8%
Hospitalizations in the year prior to consent
ED admissions (median, IQR)	2.5 (1.0-7.5)	4.0 (0.5-8.0)	2.0 (1.0-8.0)
Hospital admissions (median, IQR)	2.0 (1.0-3.0)	2.0 (0-2.5)	2.0 (1.0-3.5)
Chronic therapies (in addition to transfusion)
Hydroxyurea (N, % yes)	4, 15.4%	3, 23.1%	1, 7.7%
Iron Chelation (N, % yes)	22, 84.6%	11, 84.6%	11, 84.6%
Co-morbidities (N, % yes)
Iron overload	20, 76.9%%	9, 69,2%	11, 84.6%
Chronic pain	2, 7.7%	1, 7.7%	1, 7.7%
Asthma/COPD	9, 34.6%	5, 38.5%	4, 30.8%
Pulmonary hypertension	6, 23.1%	4, 30.8%	2, 15.4%
G6PD deficiency	1, 3.8%	1, 7.7%	0
Avascular necrosis	3, 11.5%	2, 15.4%	1, 7.7%
Retinopathy	2, 7.7%	1, 7.7%	1, 7.7%
Pulmonary Embolus	2, 7.7%	1, 7.7%	1, 7.7%
Diabetes	1, 3.8%	0	1, 7.7%
Chronic kidney disease	6, 23.1%	3, 23.1%	3, 23.1%
Priapism	3, 11.5%	2, 15.4%	1, 7.7%
Hypertension	6, 23.1%	4, 30.8%	2, 15.4%
Stroke	15, 57.7%	7, 53.8%	8, 61.5%
Moya moya	7, 26.9%	3, 23.1%	4, 30.8%
Seizure disorder	2, 7.7%	1, 7.7%	1, 7.7%
Acute chest syndrome	6, 23.1%	4, 30.8%	2, 15.4%

## Sheet: pRBC RBC
Matt's code	Subject	Transfusion	UnitID	Treatment	ID	L-alanine	L-asparagine	L-aspartate	L-glutamate	L-glutamine	glycine	L-histidine	L-leucine/isoleucine	L-lysine	L-methionine	L-phenylalanine	L-proline	L-serine	L-threonine	L-tryptophan	L-tyrosine	L-valine	ATP	ADP	AMP	Adenine	GDP	GMP	Cytidine	UDP	UMP	IMP	Inosine	Hypoxanthine	Allantoate	5-Hydroxyisourate	Urate	3',5'-Cyclic AMP	5-6-Dihydrothymine	4-Pyridoxate	Nicotinamide	UDP-glucose	Phosphate	Diphosphate	D-Glucose	D-Glucose 6-phosphate	D-Fructose 1-6-bisphosphate	D-Glyceraldehyde 3-phosphate/Glycerone phosphate	2/3-Phospho-D-glycerate
017Tx1-2035	17	1	2035	1	168	3563021	383667	44583.8	349314	1.86389e+06	399010	757185	7800832	2.40379e+06	401914	6750594	4428962	307130	524263	3.11491e+06	4545150	11157325	9820619	13239904	2389100	19630354	867444	65878.3	170300	1.01483e+06	34881.9	3269191	1385042	454600	71385.8	587209	912995	168108	192904	1.72185e+06	2.86948e+06	2945233	47552864	9133241	33638732	1.99978e+06	4841404	3195021	1.95449e+06
017Tx1-3209	17	1	3209	1	169	3772894	362381	394523	2.41376e+06	3.85362e+06	446901	643676	10372998	1.30941e+06	559049	7082816	7.6613e+06	412231	668913	2.22207e+06	4039618	11127428	8998636	6.80082e+06	1.26737e+06	29358256	542510	13065	44834.6	518536	0	3.06156e+06	757152	914297	45078.7	1.52804e+06	1.01703e+06	122952	1.07175e+06	27326.6	3.67102e+06	1.28445e+06	24159128	3.32356e+06	19044658	1.40386e+06	3.47717e+06	266499	1.9208e+06
017Tx2-2426	17	2	2426	2	170	2148482	345402	1.46481e+06	474412	1.63208e+06	298076	664098	11409049	1.14194e+06	355451	6445814	3.60774e+06	400028	460353	2.7572e+06	3.02153e+06	19382978	12469585	13208900	2.82677e+06	25453678	402782	70664.7	124162	945592	18600.9	2.86948e+06	736564	1.0565e+06	40830.1	640112	647979	145842	148941	29030	3.7777e+06	2.95165e+06	40260464	6.08408e+06	27805930	1.80246e+06	6.79634e+06	2.91776e+06	1508384
017Tx2-4951	17	2	4951	2	171	3206670	231285	1.77165e+06	925156	4.35185e+06	279731	851096	10300159	1.18086e+06	569934	7863856	7.23835e+06	408757	848613	3.71886e+06	4.87238e+06	6.73761e+06	6.98005e+06	10206539	2781896	30533642	523003	60647.7	153468	1.00191e+06	11790.1	2.29978e+06	1.23451e+06	438350	18946.1	1.39288e+06	485050	158519	159266	21418.4	3120278	1.92747e+06	47310244	10693592	30488152	2.06385e+06	2.9726e+06	1.93687e+06	1.57528e+06
017Tx3-4606	17	3	4606	3	172	1.4613e+06	261710	1668933	787182	2.66778e+06	224604	647723	11784673	1.12696e+06	379013	7107694	3378740	242581	518838	2813692	3.88904e+06	13808752	5.50554e+06	9463619	2.74333e+06	26433990	552182	50029.6	49120.9	913076	24904.5	1.22932e+06	2.63344e+06	562858	27616.8	926737	1.25962e+06	177874	298345	31488.4	3.53258e+06	1.68177e+06	37840496	6610040	25786968	1.60279e+06	2829230	3408700	1.4681e+06
017Tx3--6742	17	3	6742	3	173	2156995	248790	1.32085e+06	715629	3.96284e+06	375465	581844	14533953	1.01275e+06	544013	7652574	6.02334e+06	310308	614319	3.45344e+06	4.34164e+06	8936385	3890790	7.22144e+06	2.97449e+06	10837931	787200	52184.8	69920.1	765269	0	2.60406e+06	966488	588729	33863.2	1.19145e+06	618600	206934	167484	21775.4	4.45284e+06	1.32099e+06	36026560	8.1255e+06	24855272	1.75113e+06	1563635	2416597	1.13651e+06
002Tx3-7700	2	3	7700	3	174	3.9135e+06	175468	192082	605831	1.21646e+06	385952	731568	12541764	1.58177e+06	131671	7.98127e+06	6.23709e+06	391069	414720	3.49544e+06	5.89511e+06	9789777	20123.3	1.24128e+06	9840839	9040825	253821	117857	173258	1.7196e+06	71439.2	983919	592323	16872720	110582	224982	854533	90157.4	442477	179994	3.8705e+06	205291	31915576	8991361	13490495	1.10955e+06	286347	1.12154e+06	73034.4
002Tx3-5008	2	3	5008	3	175	2.5835e+06	221448	773547	440036	1416792	387232	692771	15319971	1.35255e+06	189895	8118700	5.58466e+06	289076	760323	3083616	4.8996e+06	9869347	11805.1	1.53689e+06	8575544	5.8403e+06	339451	142675	106073	1.90153e+06	29597.2	840224	895511	12637199	64763.9	235084	597088	145300	443074	14973.5	3.27051e+06	245969	30697702	8047508	15943477	1.02594e+06	179831	1.07363e+06	66359.7
008Tx1-4790	8	1	4790	1	176	2.31498e+06	150774	1.5938e+06	646860	1.82509e+06	548884	540176	14089877	1.36967e+06	159931	7.69223e+06	4827366	342482	646355	3.75523e+06	6.34117e+06	11253403	6555.84	1.15314e+06	8859384	14091945	259399	113121	96497.8	3.4623e+06	33525.2	568124	696340	15796665	138861	266270	579750	32980.5	484750	20752.6	3.15237e+06	340717	35895916	9130508	18184028	1.03127e+06	84069.4	385896	227580
008Tx1-2882	8	1	2882	1	177	2.89407e+06	259491	930588	362359	594572	566360	746764	20505912	1712162	136868	9591665	5343430	337133	572618	3.53982e+06	6521616	12169600	93906.2	2.02211e+06	7.48604e+06	8888216	339495	79366	216210	1.92191e+06	75452.6	417827	1.01955e+06	15583199	49928.6	144188	797297	95818.8	562067	17025.5	3.79184e+06	309801	33307786	8046868	17841806	1.03437e+06	129351	607931	156520
008Tx3-9860	8	3	9860	3	178	2769971	114700	1.00177e+06	632916	1.29892e+06	403026	611592	16045293	1.0932e+06	156607	7968196	4990935	308098	673998	4.48264e+06	6.92857e+06	14250929	6862.72	1.02418e+06	11430031	21590778	167737	205744	77244.6	2916128	28110.8	819177	632017	17605230	131396	240037	691469	99626.2	737180	29936.8	3.83895e+06	250702	28107960	6.44751e+06	13547775	974520	64796.9	305579	102809
008Tx3-3301	8	3	3301	3	179	3126019	163797	2.24372e+06	544743	1.16151e+06	401946	845652	15988875	1.87294e+06	72179.9	9130311	7.10824e+06	369539	651650	4.38264e+06	6701066	14026568	16038.7	1.16252e+06	9441557	19355570	120627	51328.8	67119.4	1.02688e+06	26495.5	817740	420421	14543343	148772	226732	848063	118242	330670	15383	3.88508e+06	95720.1	16407396	4.30977e+06	9079364	967852	80216.4	387414	53716.2
008Tx -9798	8		9798		180	3.19116e+06	144035	707541	531734	1.10493e+06	270446	577092	13585531	1.28354e+06	216095	11047351	7.35122e+06	272374	605851	2.44099e+06	7.27784e+06	12678867	13548.4	822458	4.86202e+06	2834277	131429	30023.5	108650	2.07149e+06	28639	1.16223e+06	831306	12841975	87186.8	42450.6	389449	72641.5	140795	15167.9	3.25372e+06	334902	26598744	7.62937e+06	13860621	1.16694e+06	66505	141100	206608
008Tx -5438	8		5438		181	3620108	165413	599074	811302	1.12146e+06	551612	543958	13071184	1.24367e+06	199507	8656928	7.05761e+06	361892	795871	3450719	6.76074e+06	11453959	8501.13	1.66943e+06	8325718	1.22612e+06	453308	227468	436398	4.21059e+06	180296	856802	1.12645e+06	15742952	110907	171100	777011	128688	421427	8115.36	3114822	481649	47823520	13764065	19737114	1.38641e+06	309038	945928	243437
009Tx1-3234	9	1	3234	1	182	2.85065e+06	397795	1.01089e+06	1.34486e+06	2.15555e+06	249829	773879	13456515	1612417	668260	7.6552e+06	5454280	387626	572885	2.63601e+06	4766332	22864262	6926744	9843940	2.72288e+06	20195818	567056	60906	50480.4	1.23593e+06	12495.1	1.56866e+06	758645	303417	42876.7	472874	620933	250521	669829	14851.2	2927605	2.11737e+06	38088864	8765921	25296210	2.10546e+06	1.51722e+06	242643	3.58759e+06
009Tx1-9304	9	1	9304	1	183	4.49236e+06	379109	86686	723907	3146365	178578	758702	10694183	1.22332e+06	796176	6.4965e+06	6.56054e+06	435595	540623	2858250	5049654	17769334	1.35691e+06	2236786	1.53251e+06	14045228	221168	14335.3	0	343824	0	2323145	681462	246152	103020	958165	842916	130286	446010	20740.7	6706960	826838	14076095	2620217	11942536	1.47771e+06	555424	351976	1.73076e+06
009Tx2-7280	9	2	7280	2	184	1.86864e+06	326724	1442027	895686	2.68061e+06	315474	481136	9185695	1.21142e+06	348006	6.56396e+06	3604347	378896	342419	2.72009e+06	3690824	14230936	10859959	8769208	1.89885e+06	36678936	125396	40524.9	50267.9	757920	26485.1	2.741e+06	712408	724442	22074.3	790038	277100	1.40028e+06	170706	24720.6	3.43559e+06	2.36299e+06	27597270	4.05739e+06	25914272	1.78382e+06	5.30005e+06	1.29679e+06	2.30588e+06
009Tx2-7285	9	2	7285	2	185	2.39989e+06	297485	791487	935464	4.04167e+06	298872	737670	9562921	1.20135e+06	315848	4.6532e+06	4.21891e+06	271276	427953	2.1171e+06	4.40806e+06	11913627	12376121	14851479	2.58354e+06	35455044	570203	118127	10686.8	358583	17678	1468419	1.36817e+06	168542	13648.9	1.54519e+06	800491	283310	167556	24375.5	2.6109e+06	2.6421e+06	35035240	8738191	30421208	1.92554e+06	4.05917e+06	941610	3.40714e+06
010Tx1-7758A	10	1	7758A	1	186	3.22825e+06	217849	604858	591289	1.19027e+06	501300	785319	19472380	1.43066e+06	214888	7.98713e+06	6837284	403559	825593	3430261	4.70079e+06	13868241	59220.6	2.01266e+06	12015077	9419731	308613	193315	196391	3227117	38778.1	921376	433806	13876216	142296	191565	782222	99217.3	445765	20912.1	2.83865e+06	516140	57945152	17880630	9750206	957083	100861	79064	224181
010Tx1-7758B	10	1	7758B	1	187	3155432	192918	671198	431220	1.24885e+06	398732	896956	20918520	1.37513e+06	225161	7957176	6.53683e+06	383638	904146	4034320	4.98016e+06	9715317	19692	1616543	10146927	12385236	178475	92581.5	57048.8	1.96583e+06	0	807455	432833	13173963	185534	214682	583889	34943.8	346366	21818.3	3076095	329919	37815168	11194381	7.55343e+06	975786	66942.9	53135.1	109719
010Tx2-4098	10	2	4098	2	188	4498136	216011	398724	992622	1.67437e+06	467964	619839	9422981	1.88405e+06	176468	5.41411e+06	4.94165e+06	370696	914845	2746608	4.38195e+06	11107801	3988.68	1002154	11914053	18626862	163537	155358	161410	2.49698e+06	142683	868212	736875	11847832	151875	218852	650848	167182	280900	10813.7	2.85884e+06	426354	31169098	8.19565e+06	15407176	1.04096e+06	61667	84242.1	137768
010Tx2-4098B	10	2	4098B	2	189	3.97929e+06	224538	421083	1.09385e+06	1.79032e+06	473733	581640	9308787	1.55629e+06	153978	4787433	4.6579e+06	412004	870426	2.36247e+06	4359309	12144369	8085.34	1.03574e+06	11720347	17252074	205386	227011	108137	3.27209e+06	160765	841994	864553	11597579	142224	242581	674870	211928	304397	16468.7	2.80432e+06	431717	30587258	7.91028e+06	16225441	1.13807e+06	71254.2	174626	224109
010Tx3-2269	10	3	2269	3	190	3829264	312961	1.04121e+06	382338	715154	368231	723373	24618768	1.81436e+06	350610	10784328	9048197	348531	767939	3590885	9796524	14670600	30066	1.65071e+06	6738620	9558190	194342	101987	232248	3.17904e+06	25135.1	939807	1.1787e+06	13847685	135333	155489	882876	139936	434049	39199.2	3.93184e+06	446527	34722836	7.34645e+06	15026889	1.22339e+06	121556	413843	239932
010Tx3-4061	10	3	4061	3	191	4.19333e+06	214926	137748	508041	1.33588e+06	421673	643576	8871481	1.21506e+06	136273	6.85759e+06	5.79953e+06	323968	655034	3.27987e+06	5.62586e+06	9787865	23461.8	1.10432e+06	7.11227e+06	14372520	144014	80122.5	118770	1.72495e+06	30151	596440	558814	11315585	123057	254525	492876	102250	189713	453309	2.85241e+06	241316	23598758	5546597	16843206	1073268	183182	885669	80767.8
011Tx1-6663A	11	1	6663A	1	192	4.34441e+06	410246	532080	943461	2.1621e+06	403689	603382	14514441	1.66608e+06	556989	6872384	6.65735e+06	353531	610698	2.63823e+06	5.12569e+06	17589478	19178846	20085406	4.72504e+06	31644138	328877	206184	67373.1	1.16929e+06	73852.6	4247036	1.18762e+06	1.6599e+06	47427	721214	832793	538290	103028	103535	2.54231e+06	3.07103e+06	29183394	3.37409e+06	33884160	1.24688e+06	10593083	2.06132e+06	1.74096e+06
011Tx1-6663B	11	1	6663B	1	193	4465118	409360	625955	999837	1.98481e+06	408270	660587	16864442	1.68287e+06	590743	6885252	7.02246e+06	415378	689382	3463468	4275733	16620080	15408788	14670592	4.06424e+06	35416020	264258	228576	69262.5	1.09e+06	39583.8	3.80369e+06	885973	1782183	33000.8	714293	1.26421e+06	387355	127649	96636.1	3063463	1.98862e+06	25987106	2.77692e+06	30893904	1.27151e+06	8664160	1855525	2.05848e+06
011Tx2-2303	11	2	2303	2	194	3.72619e+06	263097	489732	1.47047e+06	1.98883e+06	412070	542171	10804217	1.62328e+06	309012	6.48562e+06	6011000	409386	532931	2797268	5.19433e+06	13563712	5995690	8620589	2.1082e+06	25554658	888714	72912.3	218229	1.85341e+06	44012	1.99987e+06	943344	989952	81000.9	675864	903313	161962	524077	35935.2	2.892e+06	1780926	40210844	6.70271e+06	23381904	1.3157e+06	2.97131e+06	1.11991e+06	1504870
011Tx2-2302	11	2	2302	2	195	2.67748e+06	333142	1.08087e+06	466370	1.80317e+06	279842	911000	17140382	1.90433e+06	449800	8.03815e+06	7488694	440875	659758	3721021	6.25299e+06	15273125	899211	4.27324e+06	4.55585e+06	10910341	317970	84514.4	149796	2.10265e+06	24344.6	2259704	4.53753e+06	4.07015e+06	177216	392534	522875	256971	94930.7	12022	3118678	757163	35459440	8882493	21780966	1.72164e+06	444765	913329	389930
011Tx3-6140A	11	3	6140A	3	196	3075741	381739	596943	570264	4.43043e+06	297872	805154	12012013	1480169	595448	7.05081e+06	6.29344e+06	288818	718480	3.28339e+06	5.62189e+06	16122495	1.47248e+06	7.31853e+06	4.66849e+06	23255110	444636	78932.9	21643	897507	38305.2	1494580	1.07734e+06	1167559	28543.2	1.1542e+06	445995	156803	481279	25105	4.22546e+06	709541	31324554	7001042	19699570	1.22029e+06	288832	713769	1.08016e+06
011Tx3-6140B	11	3	6140B	3	197	3.19398e+06	308162	695420	544738	4.33399e+06	333459	619725	10945719	1.41344e+06	468548	6.47487e+06	5.73704e+06	346208	694178	2.75352e+06	4.9196e+06	11443077	712583	5.54599e+06	4.15765e+06	22267050	342590	66063.7	27664.3	756384	20419.8	1.24817e+06	847032	957969	37596.2	1.41046e+06	319759	161730	411742	19255.9	4.10658e+06	677339	26172048	5.66105e+06	21262586	1.18027e+06	183098	342757	565834
012Tx1-8537	12	1	8537	1	198	3301638	168300	691663	456427	1.53117e+06	239546	693518	13816809	1068016	113159	8.13248e+06	5394156	272926	562763	3285705	6.57721e+06	10266581	833.39	794131	8.37171e+06	3459402	125666	58844.2	53329.6	1.4516e+06	37958.3	967433	503332	13672939	103557	285923	576959	102634	395348	20569.5	4452892	150435	19937334	3.81712e+06	9184797	1.15867e+06	116415	419289	49139.3
012Tx1-7937	12	1	7937	1	199	3417404	218271	534863	510630	837608	447987	601813	15312591	1.44305e+06	55367	7.7932e+06	6.02543e+06	391818	751478	2.67497e+06	5580520	10820381	0	1.44768e+06	5848130	109228	399272	62331.7	129448	2.27024e+06	57434.1	717068	858351	15644661	97166	133814	514382	95989.2	318894	18852	2.18095e+06	344373	31271498	11143729	20285654	1.06499e+06	53596.6	198907	219603
012Tx2-0081	12	2	81	2	200	3.22893e+06	165831	1.0223e+06	370878	1.13558e+06	508004	890641	20464742	2.04637e+06	173920	10054143	8601284	280226	722177	3.7722e+06	8979553	13455393	31950.6	2.04953e+06	7356876	15895392	276065	56278.3	324961	2.52434e+06	89412.7	801126	702332	9377475	153920	188395	424915	101152	212842	9313.59	3478498	457740	40952932	12425152	17576334	1247670	164016	921944	192862
012Tx2-3104	12	2	3104	2	201	2.63376e+06	223651	768761	691142	963927	441942	701818	15456409	1614674	210682	7.77321e+06	5804690	329403	908366	3902649	8.03032e+06	16751624	15568.2	1.50889e+06	5.95632e+06	7.67279e+06	334563	66551	299788	1.86999e+06	40794.1	853682	886846	7.96114e+06	90220.9	246710	848786	114479	347540	12333.5	2.84919e+06	388947	37202508	11390475	14401525	1.29815e+06	83644.2	616422	245932
012Tx3-1375	12	3	1375	3	202	3425186	276426	1.21269e+06	581597	2.11831e+06	373768	643092	10879017	1.25856e+06	116752	6.28995e+06	5862258	341759	663841	2.51275e+06	5.29365e+06	9759124	33947.5	2.27046e+06	10863355	14007123	434220	120907	174393	2314721	79611.5	417421	1.32525e+06	14708301	88532.8	295435	593578	178697	178727	18173.2	3.5293e+06	472630	37366628	12841421	22914582	1151551	396741	1.67713e+06	91606.2
012Tx3-4111	12	3	4111	3	203	3.72429e+06	107160	314690	968397	563190	340066	623592	15670036	1.11886e+06	276348	8334148	5173677	410830	601416	3.19673e+06	6.10701e+06	19846798	20589.9	1.01291e+06	7.44183e+06	21881702	176426	44183.1	100048	1.99916e+06	95707.2	575704	3881408	9244556	110823	62755.3	307711	127526	105844	27056.2	3.68936e+06	276761	25591546	6.73828e+06	18482696	1.33382e+06	56730.9	146540	191567
013Tx1-5344	13	1	5344	1	204	4123379	295307	963423	702532	1.24246e+06	534690	700265	17985806	1.62654e+06	149625	10071764	6.2356e+06	420685	664452	3.40541e+06	6.36464e+06	13733735	36642.3	1.70994e+06	12201625	2.33585e+06	370473	196102	283004	3.75108e+06	69497.4	1.1671e+06	473329	13021872	176147	182784	910654	109042	570663	61924.1	3.8955e+06	691766	60575076	15979787	10338372	1152494	292257	457313	140593
013Tx1-0276	13	1	276	1	205	3.35219e+06	148186	1.10178e+06	523949	797305	496561	685136	20902382	2154891	214760	8765661	7373826	311396	613653	4.02602e+06	7982458	12927557	19773.2	1685989	7.36405e+06	13195784	234228	115081	319678	3513966	124404	691601	915575	9172236	193075	103805	427703	128888	367241	30909.6	2268901	944385	42629312	10905475	16912984	1.02516e+06	195021	1.08583e+06	249239
013Tx2-0354	13	2	354	2	206	3.43071e+06	179245	560782	446150	1.4093e+06	484063	716701	11673625	1.13244e+06	98748.4	6704154	10714087	346889	575949	2.41298e+06	4.68145e+06	13736981	24876.4	1.48141e+06	7321274	12655255	164364	126655	173645	2.5454e+06	75185.5	591612	914740	10671239	115845	267349	313146	158076	91603.2	10127.6	3.29971e+06	243508	32432386	9078869	16475680	1.20205e+06	122312	627333	158300
013Tx2-0052	13	2	52	2	207	3.76523e+06	208759	589596	462523	1.71614e+06	478348	615267	14673273	1512851	145557	6.56714e+06	6.79019e+06	372932	748089	2.69501e+06	5107105	13753763	0	1.2519e+06	9420615	16749969	264046	156004	200890	2.40002e+06	49356.3	452823	628545	10892017	99213.1	279825	393404	99705.3	452632	31538	2.73733e+06	304752	31995386	6779932	15057848	938404	46817	310174	115043
013Tx3-2898	13	3	2898	3	208	2687791	223999	1.26339e+06	673872	1804228	397668	775975	13045269	953764	159492	7.87609e+06	5.17677e+06	292307	816514	3858782	4906040	8584048	20569.4	869637	11470717	15891608	108942	80748.1	98842.1	2.14584e+06	61367.3	842712	833575	15152951	89801.4	337281	359841	88295.6	468012	22938.3	3.44975e+06	235084	29402438	7453182	13763144	1.23915e+06	75901.8	580853	80501.6
013Tx3-0548	13	3	548	3	209	3630370	224595	726568	438140	1.59796e+06	397811	610225	15209881	1.69737e+06	143030	9138439	7471094	242506	538980	3.48637e+06	5.89235e+06	13209075	9123.78	2.6835e+06	9498424	20339114	350610	185041	243406	3.41529e+06	31659.8	860456	783351	9418527	148699	285348	417106	130177	485998	27593.2	3.09784e+06	522612	43543864	12518683	19884032	1.23552e+06	161140	747991	192525
001-5229	1		5229		210	3.65379e+06	275412	964621	558445	653275	466689	770146	18387690	1.20207e+06	319210	7815912	6.70428e+06	349574	765169	2977276	7.48162e+06	13128957	1072.4	818989	6.60506e+06	6978298	168182	85346.6	116728	2.82284e+06	63343.4	481759	870580	13259927	74371.9	89416.6	237598	163937	242218	16478.1	2.46414e+06	163773	30497600	8830049	18201582	1.07491e+06	36905.2	165595	157287
001-5220	1		5220		211	2.37761e+06	237625	863242	567720	590239	417170	618623	11968240	1.21577e+06	123677	6.41149e+06	4.52749e+06	345703	639985	3.06955e+06	4.49892e+06	12080712	14100.2	1.5846e+06	8436029	2.9327e+06	291436	96371.2	180938	2.87892e+06	88526.4	474154	821516	22674610	103964	51921.1	758728	57383.1	487321	15375.6	3106350	434568	41682784	13727901	16822258	1.14383e+06	115777	88754	147357
001Tx2-2388	1	2	2388	2	212	3.51671e+06	180945	701349	416813	1.05149e+06	483196	905954	8990608	1495579	97562.4	6.8047e+06	7.25229e+06	350519	651964	2.38078e+06	6856930	10425226	4469.79	1.33568e+06	8904885	19050110	152936	57264.4	50275.5	1.70648e+06	45578.5	701844	594521	10665241	189106	188255	330510	159875	227705	20054.1	3.10775e+06	230874	18474082	6.15625e+06	14981185	1512814	252042	958516	115793
001Tx2-1654	1	2	1654	2	213	3798239	385333	502454	497453	1.82698e+06	477254	656743	15971241	1.31209e+06	163817	7.75878e+06	6.72748e+06	445420	725580	2.78805e+06	7.34928e+06	14985051	40455.6	1.31497e+06	6.86157e+06	12521956	290854	87364.6	106421	1.9626e+06	72152.4	719470	1.08458e+06	8464103	72612	260320	313732	160430	564526	15621.3	3097303	355604	32663520	9284501	18202332	1.12814e+06	145169	1.0612e+06	158412
002-5059	2		5059		214	2.64878e+06	334399	1104860	418359	2.12596e+06	370885	847434	12215027	1.7348e+06	136158	6.93827e+06	5.8833e+06	382453	655378	2.50634e+06	7141272	17158678	52976.6	2.1321e+06	5.98981e+06	15231005	170082	83331.8	210512	1.65356e+06	47786.6	776240	868409	6.55455e+06	101241	400323	310572	111634	89454.6	16833.1	2.94453e+06	292227	30088138	6.65853e+06	15769716	1.15476e+06	335401	1.38873e+06	103789
002-4969	2		4969		215	3.41962e+06	281484	1.10101e+06	359795	945985	311564	802716	14310075	1770326	123606	7016672	7.09379e+06	335618	663706	2.81056e+06	5.46726e+06	13630805	27438.2	992837	3326968	18028170	257845	61442.2	181201	1.98026e+06	38782	746408	628639	6.22042e+06	180285	212864	804842	89004.3	239715	19495.6	2.48814e+06	191812	25305902	6618758	14916904	1.1074e+06	37447.3	117118	179954
002Tx-2568,1	2	1	2568		216	3.39614e+06	340318	1.18151e+06	448720	1.38309e+06	341392	744063	15679760	1.58632e+06	130167	7.14375e+06	6.46676e+06	399967	748626	3.86794e+06	6408318	12921116	48428	2.17969e+06	11612115	9839659	136531	152590	133768	1.42399e+06	75467.2	623117	628079	10211544	69203.4	368426	324415	59043.8	507936	15955.8	3.89636e+06	312625	27120776	6.31616e+06	11500349	1.04445e+06	314388	1.09491e+06	64419.6
002Tx-2568,2	2	2	2568		217	3282731	285253	1.15874e+06	411018	1743631	439874	855895	13424249	1632887	117082	5.58069e+06	5.61943e+06	471151	713879	3.11954e+06	5.58595e+06	11826083	70186.1	2.52404e+06	10678528	14486508	202528	192290	235138	1.86066e+06	118459	558487	794648	8997592	113079	279302	296904	110910	548415	22696.2	3.81011e+06	441366	40308128	12015576	15721803	1.12273e+06	274869	1.3484e+06	69739.2
003-8014,1	3	1	8014		218	2.6571e+06	299576	254725	479012	1724825	308404	789416	25685170	2.3644e+06	1.23854e+06	9978216	6.75745e+06	491397	582863	4.75293e+06	7.18531e+06	13691628	6.74194e+06	11187760	2.72916e+06	29129016	477021	70935.9	116629	1.14303e+06	9179.86	1.95827e+06	1.17487e+06	270278	95494.6	621704	587666	130172	237320	43437.3	3032482	2.10591e+06	38258236	6.29762e+06	27281106	1.63265e+06	2.2027e+06	1.84355e+06	1.47652e+06
003-8014,2	3	2	8014		219	2.62237e+06	281305	298531	493059	1.86352e+06	240242	871643	31900344	2.42877e+06	1.33162e+06	12374699	6325212	413970	665530	5.81022e+06	6.06712e+06	15481941	4.10162e+06	7450964	3.31689e+06	24437114	418117	52075.6	36995.1	994634	6917.98	2.29637e+06	718280	357223	92614.8	503040	801990	155610	222441	36365.8	3677273	1.54359e+06	30588366	5.42031e+06	19722480	1.69614e+06	1.24819e+06	1.26738e+06	964830
003Tx-4058	3		4058		220	3.08517e+06	320709	749417	708020	3317279	352570	735766	12277368	1.15288e+06	271166	6.9754e+06	5.51417e+06	445809	582931	2.42901e+06	4.70953e+06	13662408	12673681	14189375	2.93319e+06	29720000	891385	39638.8	42602.8	1.14765e+06	17515.6	1.49727e+06	1.62775e+06	238035	31470.2	899274	475334	196027	225807	60381.6	3.1232e+06	2.50712e+06	41288364	8.20571e+06	26842314	1.84909e+06	3.8631e+06	1.11391e+06	1.73674e+06
003Tx-0955	3		955		221	2813037	217670	587244	1.27414e+06	2.67525e+06	381332	572104	7060502	813815	248656	5.54324e+06	3068577	350941	340963	2020628	2.63445e+06	10274188	2.26902e+06	6855520	2.97163e+06	20231358	1.19949e+06	96690.9	92680.1	1.39581e+06	43669.5	2030298	784076	756324	46833.1	791242	294091	160169	417649	22551.9	3483894	1839882	41962788	9437673	31026774	2013310	1.4986e+06	909553	1.34281e+06
003Tx3-6966	3	3	6966	3	222	2.98335e+06	234586	1187800	939149	3551681	211755	733626	15502909	1.79347e+06	834982	8.05943e+06	7.31549e+06	382443	731308	3.24563e+06	7240772	18582526	7.90003e+06	8958367	2.46978e+06	27871990	353642	23618.1	26013.9	1.05668e+06	14095.1	1.87782e+06	724427	211767	75906	1.07136e+06	610036	298712	219168	23842.9	2805418	1.59158e+06	25191354	4.27029e+06	22790042	2.06752e+06	3.023e+06	1.09762e+06	1.96594e+06
003Tx3-0056	3	3	56	3	223	3374310	291882	267197	761891	2.90809e+06	345128	714070	11694000	1.42272e+06	446030	7.41628e+06	6155354	391740	712091	3.27919e+06	5569720	18157686	6.83542e+06	8.38552e+06	1.7213e+06	35219968	155727	26769.3	58845	481899	24015.1	2099365	506749	1.00713e+06	52793.2	1.08845e+06	789254	178392	1.32734e+06	70653.9	3.62917e+06	1.21088e+06	18061100	1.76294e+06	20245200	1.05248e+06	1.93256e+06	780159	2.53423e+06
004-9894A	4		9894A		224	3090827	361296	1.4575e+06	1.03955e+06	3.78327e+06	317383	943327	18373402	1.6826e+06	668996	9322960	7.11887e+06	492448	753599	3.98079e+06	4.8024e+06	22400526	8831943	10100673	3.07887e+06	35163600	80276.5	46340.1	0	865839	17403.8	2138232	447631	803594	81534.1	1.25663e+06	1.6143e+06	187223	938246	23378.7	2685325	1.25837e+06	17372734	1728915	19832384	1.08773e+06	2.70736e+06	452314	2.96206e+06
004-9894B	4		9894B		225	2979332	333844	1.35028e+06	934065	3497063	235076	833058	17415434	1.20736e+06	843233	9176399	7.34756e+06	396641	795996	3.50005e+06	5190462	21232990	6913020	8.26151e+06	2.69206e+06	34823236	97954.9	51819	39352.9	1442433	10312	2.18183e+06	387317	677016	107268	963095	1.71982e+06	158322	843170	18423.3	2.56535e+06	1.0927e+06	15646920	1.62464e+06	18861530	874259	2.69472e+06	325131	2.69704e+06
004Tx2-1146	4	2	1146		226	3124340	200854	951813	740307	3210525	330885	737376	10491417	1.58014e+06	411313	6919124	7335632	348451	532675	2.89721e+06	4.86424e+06	11722923	4464265	7691960	2.29877e+06	6143258	1.38402e+06	35782.8	104312	736104	26378.5	2.44593e+06	1.56062e+06	788765	55687.7	1.15349e+06	1.22855e+06	185170	108637	25154.3	3720272	1.65793e+06	42444656	9361084	26989312	2.1763e+06	1.27033e+06	1.52535e+06	1.14983e+06
004Tx2-2967	4	2	2967		227	3.09533e+06	295614	1.21923e+06	1.30477e+06	2.75769e+06	244553	763382	11557484	1.65188e+06	623022	6.86349e+06	7.04577e+06	369699	744859	3.39489e+06	7.27876e+06	12929311	2.08904e+06	4.69729e+06	2.835e+06	27885658	400030	43217.6	24931.2	161652	5323.31	1.03481e+06	709693	155521	25209.8	1.11289e+06	629462	511465	139134	23312.3	2.8598e+06	1.00993e+06	20147966	3415543	15181733	1534080	1.42466e+06	1.93124e+06	531665
004Tx3-8867	4	3	8867		228	3.4612e+06	319151	89012.7	638929	2171182	222574	820876	10132921	1.6278e+06	382843	6.88533e+06	5475466	337558	456827	3.43477e+06	4.03108e+06	10492559	938019	3.73073e+06	5.74875e+06	22674702	376961	87171.9	13702.7	401964	0	1.57328e+06	360906	303146	47446.4	843082	614987	254291	592336	78654.6	2835882	662319	31940288	7.03811e+06	8438764	2.31404e+06	565504	282192	721407
004Tx3-3747	4	3	3747		229	3241737	294814	160957	745710	2.62511e+06	562913	618413	10623177	1.52344e+06	302963	8.18643e+06	5.7605e+06	308475	531324	2692018	3.7175e+06	8938560	3109011	10674841	6.03673e+06	9060263	422651	170838	182462	1.85099e+06	34269	2.06088e+06	795527	417093	64129.8	701799	909215	198653	175174	455184	2.95147e+06	1.68404e+06	59473664	14774131	17540466	2.00504e+06	2647153	690468	1.68975e+06
005-8005	5		8005		230	3.36497e+06	293385	762594	1.41363e+06	2.24083e+06	259886	728861	13843219	1.28456e+06	748813	9387501	8.10653e+06	321996	622522	3542756	5.18424e+06	18535350	4693564	6.96418e+06	2.3686e+06	24041530	377385	25861.3	131166	1.19152e+06	12496.4	3.57089e+06	689565	598181	40321.4	647475	1120240	206633	279016	33389.9	2.48836e+06	1.17982e+06	36825556	7.35583e+06	23789546	1978852	1880969	627868	2.40558e+06
005-8006	5		8006		231	2.41345e+06	357839	1.17544e+06	1.12698e+06	2.94506e+06	310730	762650	12788009	1.29761e+06	476519	6643432	5.17468e+06	279433	631436	3.13854e+06	5.01493e+06	11919649	6493690	9599693	2.55049e+06	26609986	572283	56080.6	137145	1449071	10148.7	2859362	862920	638751	69672.5	773588	859244	126490	344800	17928	3.19406e+06	1.28605e+06	39499412	5.82972e+06	27290730	1.87609e+06	1.94805e+06	929644	2.12535e+06
005Tx2-6619	5	2	6619		232	2.9641e+06	248127	1117512	577276	3.50923e+06	315783	691896	10649229	1.36194e+06	340458	7854350	6256110	370551	683382	3113241	5.00591e+06	13849827	2.9818e+06	6.79375e+06	2.58646e+06	20247186	447867	35457.1	56623.4	1.11661e+06	8256.91	1784506	948492	268184	86297.5	1.03629e+06	975228	162922	525290	17821.5	2.91394e+06	1.39599e+06	30438710	6903442	25522574	1.8479e+06	1.21291e+06	1.45425e+06	1.1247e+06
005Tx2-7342	5	2	7342		233	2891292	248806	90800	819788	2797182	310540	821802	10591339	1.78116e+06	487112	5.90922e+06	4215528	432669	588022	3.49676e+06	3729225	12623124	9635099	11336024	2134436	39495792	660434	36692.5	40063.6	1.64364e+06	1134.23	1.44125e+06	1.01281e+06	414826	82991.1	774052	441873	236591	260643	101444	3680932	2637181	40729680	6948492	27678098	1.45646e+06	2.30444e+06	1.0867e+06	4.39356e+06
005Tx3-0551	5	3	551		234	3.10734e+06	292828	809006	851299	4.9555e+06	248734	772948	19234730	1.40609e+06	989831	8327588	12990820	307374	649312	3.76402e+06	9143335	12805733	8512898	11774267	4.59042e+06	34418384	226399	55582.6	26814.9	1.04321e+06	2344.42	2777237	548265	491793	48223.6	1.24058e+06	883370	213350	1158537	12849.4	3128499	1.28189e+06	31451350	5.00497e+06	23450888	2004443	2.75684e+06	725532	2002255
005Tx3-9096	5	3	9096		235	2719608	217740	2341239	1.80569e+06	3.817e+06	231156	781271	11284459	1.32455e+06	485150	7.15089e+06	6.37195e+06	289639	507756	2.89576e+06	4518640	11688195	5.20903e+06	9453006	2.40623e+06	22973710	1.30612e+06	109421	88617.1	769922	11507.9	1.33466e+06	1.40063e+06	545044	15621.1	1.11881e+06	511544	442100	133447	31687	3376786	2.41102e+06	37569924	9521787	30475926	1.60111e+06	1.58655e+06	1.16017e+06	1.67625e+06
006Tx1-0977	6	1	977		236	3.0304e+06	249660	646399	485419	943048	464788	703589	7.57089e+06	1.14267e+06	126818	6185160	4.25918e+06	359508	517270	2.50982e+06	4.12876e+06	9412495	21999.3	1.57794e+06	6.91086e+06	15306245	295435	72278.5	46872.9	1.60157e+06	45128.4	709146	1.61185e+06	13477677	30011.8	171369	268190	236662	366444	14434.9	3926504	317150	35324768	9773439	24058288	1.2656e+06	226927	1524893	118180
006Tx1-0974	6	1	974		238	3479226	112471	788304	477513	1466400	459798	669702	12612395	1.39322e+06	148196	7.49382e+06	5613902	296451	549837	3371258	5.62493e+06	15216777	26243.4	1.42049e+06	5.29722e+06	12680388	336951	45842	131421	1433604	57671.3	522875	1.27722e+06	11183125	84423.5	378728	322433	127792	324879	27450.8	4.00399e+06	431377	32661198	10325616	18455226	1.14815e+06	219398	1.19393e+06	59728.9
014Tx1-4302	14	1	4302		239	2887531	311621	88814	417692	1.89125e+06	216034	661727	3.40072e+06	1.51015e+06	108759	1870975	4.54176e+06	429004	500145	1.31661e+06	1.55478e+06	8870861	1.24656e+06	3426168	1.30439e+06	85621.7	407507	23465.1	110029	729068	9070.48	519491	1.52306e+06	44459.9	14962.4	875390	543819	115126	235116	17541.8	3.69267e+06	831278	31245334	4921942	15496981	24715.3	248455	41538.4	222438
014Tx1-5230	14	1	5230		240	3.05547e+06	362580	1.35341e+06	1705858	3183441	354047	791722	6.89125e+06	1.43301e+06	337606	2.88186e+06	8006726	369176	842148	1687148	2.65054e+06	12072519	2.69665e+06	6.08456e+06	1.23877e+06	99966.2	688634	61029.2	164218	1.07403e+06	21433.7	394463	1136842	54690.3	40623.4	1269552	822169	190089	620941	14166.8	2.78129e+06	1.80753e+06	32752350	4182685	18198074	46860.9	1.01717e+06	63582.8	1.0383e+06
014Tx2-8218	14	2	8218		241	2.5798e+06	155752	241602	320461	754413	-	431949	1.7482e+06	956145	39177.1	1.1235e+06	4380304	232790	250952	1.08559e+06	1.48828e+06	5465140	-	-	1.5135e+06	123799	-	-	-	-	-	736346	-	520849	44241.7	270653	117583	133024	292694	-	2.92855e+06	-	-	-	-	259503	-	-	-
014Tx2-8245	14	2	8245		242	2.43502e+06	335623	565450	493810	1.29589e+06	316222	662432	7276150	1.36606e+06	38766.9	4.09871e+06	5.42854e+06	296569	585290	2451331	3.37793e+06	7.54899e+06	198446	3016859	4.85726e+06	78924.8	292796	115895	222176	2.22116e+06	50840.2	901774	1279235	1.8625e+06	45181.7	398699	196624	159814	142903	17706.7	3.22906e+06	649407	42115120	8.14944e+06	10834716	60611.9	181187	646512	78393.2
014Tx3-8285	14	3	8285		243	2770402	227214	427709	364634	1462871	263235	623004	6.9412e+06	1714165	270385	4.02274e+06	6125734	350297	559837	2308159	3.87746e+06	7.77897e+06	504473	2.49427e+06	1220246	104031	339507	12311.3	132833	1.61718e+06	2616.47	770776	403086	65360	82434.8	455670	708913	113446	107022	16155.1	3180687	615451	33929172	4744936	12217807	105134	394487	994975	323893
014Tx3-8670	14	3	8670		244	2608159	215765	43652.8	1.0745e+06	1.2253e+06	336656	656250	4556784	1.36795e+06	124028	2.58591e+06	2.90698e+06	290641	424225	1.92499e+06	1.79947e+06	7.8227e+06	582953	3.5262e+06	1669514	93899.6	394862	62828.9	123318	2.64244e+06	26698	842189	1.9883e+06	36865.9	73584.7	426979	291714	151856	391256	22958.3	2.67226e+06	965612	41974016	7.03869e+06	19346108	182339	514484	1.14211e+06	281824
015-Tx1-2364	15	1	2364		245	4654070	119381	260772	656858	771621	585331	818560	14142731	1424984	103486	7.28392e+06	6406608	335859	583563	2.70456e+06	4768618	8036120	0	727790	9451997	6443920	225155	123364	330653	3.16738e+06	155194	526447	1.1064e+06	15087640	203168	122095	632382	118221	374156	244064	2758748	247092	35159576	8468802	18251554	1.15676e+06	109949	744152	45177.2
015Tx1-4047	15	1	4047		246	3723095	184743	457970	363346	518130	343667	737288	19466580	1.41237e+06	97148.8	10935041	6.76831e+06	339960	621335	4340872	7.03314e+06	11998181	10575.5	758597	9860623	17228022	26746.7	56103	106414	1.36526e+06	59839	608706	710166	18184314	137739	72831.4	504692	63631	169360	24069	3.47213e+06	135275	18459642	4.94629e+06	10310570	995790	55705.2	303159	65149.4
015Tx1-4538	15	1	4538		247	3.34543e+06	268096	1.07486e+06	970167	555149	701698	742374	20371306	1.68915e+06	221149	10236078	7.31959e+06	334697	885276	3460472	6160598	13043525	23854.4	630254	10838731	118976	351456	190715	442186	4.05774e+06	116423	765534	496009	26839370	220169	95043.2	660374	32922	486580	24695.5	3.07085e+06	468641	62364396	18137898	9319647	713634	151975	121871	69275.9
016Tx1-2438	16	1	2438		248	2626456	411057	851648	740847	2.54372e+06	370566	711350	10957182	1.82063e+06	242804	6.03301e+06	4120661	547534	559867	3.49959e+06	3925046	13035668	2.46929e+06	7.64514e+06	3.44472e+06	15389493	945830	54811.3	101139	1454730	9829.36	2.09307e+06	890257	1.10883e+06	81602.9	725294	498749	239658	145478	42531.3	3.20013e+06	1.84038e+06	43610868	10087953	24082768	1.91697e+06	1.54419e+06	1.33929e+06	690740
016Tx1-7930	16	1	7930		249	2.9678e+06	268593	1404928	459976	2739114	321698	653461	13563917	1.49422e+06	258040	7941088	6637636	274672	816083	3.61994e+06	6.008e+06	12993557	1.56323e+06	5.94672e+06	2.37286e+06	16005419	548591	42374.1	196439	1.18143e+06	12885.4	1.64478e+06	1.05069e+06	1634620	28371.2	732785	670823	202488	248113	24460.5	3116268	1.05699e+06	36790608	8820492	26040576	1.51654e+06	574668	1.40863e+06	779535
016Tx2-1093	16	2	1093		250	3242200	281118	354634	572964	2.36321e+06	308217	387748	6.18666e+06	845749	292906	3.62969e+06	5.47866e+06	390638	435462	1462577	3684845	10050707	17463562	15798689	1.90664e+06	14261963	440726	72819.6	174032	1.35983e+06	28739.4	1.89303e+06	680299	563328	17957.1	532982	613127	187794	165957	450052	2.00661e+06	2.40111e+06	44905424	6454976	29553264	1615722	6.33551e+06	2.17518e+06	1993070
016Tx2-2215	16	2	2215		251	2.6407e+06	260348	824298	879036	3.64501e+06	380742	701312	6.72776e+06	1.25339e+06	224812	6.68779e+06	6.40595e+06	354176	548119	2.31261e+06	4.76446e+06	8117584	5.99765e+06	9727294	3129076	24725726	641031	58542.4	57057.5	986108	29520.5	1.75009e+06	1.042e+06	443958	82666.5	1.33381e+06	894898	369441	317618	22879	3.62989e+06	2.3373e+06	37052160	7.22697e+06	23619174	2.02391e+06	2.12984e+06	1.89436e+06	1.4262e+06
016Tx3-3203	16	3	3203		252	3023015	203211	1.82953e+06	642691	2.3243e+06	-	664519	15827860	1.14219e+06	405364	8693640	8914265	422838	765178	3327509	4951562	12583239	-	-	2186209	21640320	-	-	-	-	-	1.57103e+06	-	442491	39401.8	781776	911218	193343	466864	-	3292342	-	-	-	-	1.83291e+06	-	-	-
016Tx3-6446	16	3	6446		253	3.07429e+06	217363	583710	424730	2498938	341096	666751	8756053	1.33287e+06	155480	5.61543e+06	4658010	499049	692564	2513691	3.48651e+06	17857814	2966720	5.8797e+06	1.23372e+06	23250958	502695	11652.9	163769	1.46969e+06	0	1.96603e+06	1.13408e+06	795860	27555.5	858505	561114	84418	162689	51534.9	4.46326e+06	651153	27776238	5.84284e+06	25144206	1.32969e+06	423758	589807	1.19594e+06
203 Tx3 0362	203	3	362		254	5937724	186550	656381	2240296	60454.7	537929	1.1476e+06	18813756	1860773	382668	12282013	7.00404e+06	438299	978750	3.78486e+06	6.59876e+06	9580655	0	5757.12	259687	96104.5	22990.3	103640	361012	2097194	54635.3	554196	1.80816e+06	44835060	95683.7	0	378194	115860	195880	28983.3	3092098	174267	28457290	8.3133e+06	7634254	982245	36996.2	45622.9	189312
205 Tx3 0862	205	3	862		255	3.28305e+06	309323	643962	867192	167280	470270	903502	23286512	1.83082e+06	227543	12618225	9880684	416250	796349	3916463	7.56781e+06	9638487	0	168688	2390024	119517	54830.7	138262	199396	1.83674e+06	47977.6	1.4477e+06	1.27325e+06	38031860	145718	18003.3	419594	46706.7	237780	21776.5	1.80615e+06	184148	36781584	12410892	12852320	1.10477e+06	96460.6	129897	397954
206 Tx2 1249	206	2	1249		256	2.82302e+06	272346	481508	1001206	3222594	312530	520816	14357412	1.24427e+06	648914	7.48694e+06	4814073	450995	726893	3.2182e+06	6.2966e+06	11156837	3.85817e+06	7.16004e+06	2777180	12281824	585019	38984.6	138486	391062	16173.7	1.87133e+06	1.23424e+06	815626	19264.7	1.02581e+06	312831	271122	253178	16351.1	2.81373e+06	1634651	35563360	8.26481e+06	22042576	1830644	1.27569e+06	1.59041e+06	926940
206 Tx3 9678	206	3	9678		257	2.21066e+06	361125	603252	452032	2.34336e+06	359671	634711	14045851	1.48339e+06	289774	6.7623e+06	4.63981e+06	336883	845498	2.91652e+06	5.54663e+06	10136464	227413	5.27334e+06	8411820	14114053	505874	161688	105574	1752330	53752	1.14842e+06	1.27382e+06	3.01292e+06	68512.4	493259	619864	136084	624221	15846.3	2.80678e+06	451955	33357222	7704680	19681502	1.25232e+06	1.23059e+06	2.80307e+06	110704
203 Tx3 5247	203	3	5247		258	4548731	285526	262909	1.45126e+06	165592	493568	992104	28668762	2.2434e+06	319434	12840424	9765828	615658	1.12673e+06	4792488	11616981	17808486	782.07	32437.3	2998374	55308.8	109720	197743	123610	2.51125e+06	28668.7	1.35366e+06	722974	37479308	154395	39728.7	466396	156362	319045	24762.2	1.49329e+06	171634	47125888	14163717	6.2801e+06	458601	60198.1	67713.5	162948
206 Tx1 6818a	206	1	6818a		259	3.52969e+06	280452	1254634	1.36464e+06	584484	649701	981061	19431874	1530644	124814	11337115	6.84071e+06	339745	1.00995e+06	4145378	5548474	13824683	12579.7	418308	8.32233e+06	95664.3	337861	77236.4	250407	2.12268e+06	44317.1	909468	352683	22716888	164549	125271	628131	145219	366828	19119.4	3026668	272063	43484496	13142391	9690226	579378	104295	218716	74377.6
207 Tx1 5874	207	1	5874		260	2.91567e+06	312454	1.04613e+06	768506	2.03225e+06	317900	742615	13079447	1.63959e+06	269777	9678321	5.79693e+06	397335	698717	3.14122e+06	5.49984e+06	13447089	689326	6.31186e+06	5.99671e+06	10084063	1.00355e+06	90116.7	84578.8	799002	33980.3	1.39181e+06	1417900	4.47319e+06	48296.6	600492	1.02187e+06	256181	192088	16980	4329587	1.11162e+06	35764676	7.86653e+06	21906426	1.32579e+06	633793	1.59399e+06	230651
205 Tx3 7984	205	3	7984		261	3.45158e+06	243552	1.06228e+06	934285	407897	668483	651097	16501355	1243319	130840	8735483	5.24878e+06	330325	857582	3.59164e+06	5772040	9217839	10937.1	440747	6021004	108079	210112	119279	158111	1.42131e+06	34163.8	959901	1.54735e+06	36631388	31182	0	549395	121297	202639	24035.2	2.87884e+06	197005	29490442	8968879	15037525	1.05647e+06	30407.4	182370	43056.7
206 Tx1 6818b	206	1	6818b		262	2.93468e+06	299042	1.05242e+06	1.1482e+06	486946	648264	700946	9374980	764413	72027.9	4.84138e+06	4.17189e+06	342931	871437	1.67047e+06	3.94247e+06	6.83893e+06	9507.66	659073	6831316	59953.5	623654	142771	254054	1909699	53972.4	541748	291356	13630337	76692.5	55931.3	494430	42067.8	232994	19691.6	1.84445e+06	251428	47282188	13215132	10104731	430069	102096	468605	50723.3
207 Tx1 0733	207	1	733		263	2.50154e+06	266595	604396	681221	1.11038e+06	354490	514001	5734730	670170	144203	3.22063e+06	4.04803e+06	431850	500973	1.17222e+06	2503025	5.87927e+06	29198.7	1.92386e+06	12347309	5.85282e+06	265165	237847	75429.8	624440	229760	847474	1.3921e+06	2.08851e+06	19942.5	340415	483787	103004	286547	23359	1.91491e+06	207736	29638696	7.29878e+06	19188728	966261	1.16637e+06	2.78194e+06	75210
209 Tx3 4800	209	3	4800		264	2493203	161094	1.08431e+06	535673	635821	362390	417520	3.52439e+06	501160	26088.8	2.12497e+06	2.33311e+06	399919	494401	934469	1.7407e+06	4538661	12903.3	1844281	7749056	2458237	514911	182327	222547	1.98039e+06	124220	235873	915034	6.89048e+06	45786.6	130312	274292	69023.8	204893	53974.5	1.8045e+06	355913	34095584	9092063	17063474	563602	455299	1935394	72430.4
211 Tx3 2525	211	3	2525		265	2.29167e+06	299751	1.36152e+06	1295607	2.33727e+06	373137	410820	4.84508e+06	506465	164606	2246370	2.93075e+06	466378	739188	869380	1.95463e+06	6764472	1.39865e+06	6.24137e+06	1.56705e+06	8735189	1.60059e+06	40576.7	97118.8	1.06857e+06	5043.23	547713	1.90054e+06	156553	14190.2	757434	473831	144480	114580	13596.6	1.2684e+06	1.44702e+06	41645476	11501507	23341328	905548	619006	231097	865205
211 Tx3 0150	211	3	150		266	2.36817e+06	329869	455636	701585	1.7455e+06	338274	509021	8735933	1.35239e+06	404212	4.35415e+06	2991594	380269	547038	1.96763e+06	3566495	9075325	6404958	12217453	2.8346e+06	18642262	517654	130778	138769	1.30442e+06	14053.7	1.72634e+06	800806	735408	90750	499842	663803	98429.2	524933	30097.6	2.31241e+06	1.90161e+06	41314668	6.86238e+06	19645800	1.49328e+06	3.50293e+06	1.58408e+06	1.26598e+06
211 Tx2 5764	211	2	5764		267	2.74612e+06	295693	336446	738230	1.60576e+06	215808	551498	9977613	827311	251712	5.24142e+06	4.14317e+06	267239	588187	2.36618e+06	4.08882e+06	10673223	1.4208e+06	7.48992e+06	2.75149e+06	9372700	1.05978e+06	105602	88372.1	747275	15428.5	1.71197e+06	686413	335811	32188.7	468047	385110	79346.8	192670	40276.8	3033454	1.54687e+06	40165956	9182741	19938006	1.43632e+06	619642	211605	490437
211 Tx2 8838	211	2	8838		268	3.33098e+06	309740	161494	955536	1.99618e+06	281110	592011	9842509	1.04524e+06	338291	4.09655e+06	5324216	275188	853272	2.29563e+06	4.17233e+06	12393380	729967	7194564	3448093	9816458	867931	102635	100504	647019	45337.3	1.27581e+06	1.3321e+06	825481	6424.95	650079	1.27675e+06	108118	219424	15719	3313146	1.12001e+06	41283348	8839461	19518384	1.33334e+06	608403	209124	357105
209 Tx3 5496	209	3	5496		269	3.2669e+06	246574	202819	313991	402363	353331	460112	5.77278e+06	760287	44477.7	3.24544e+06	3316716	317336	603922	1.48089e+06	3.26645e+06	11104091	0	1.06829e+06	10310359	11459701	132122	166136	121847	1953414	124399	486615	933320	9301167	78563.7	29096.3	387734	67325.7	91780.9	663661	2.39532e+06	239264	27194424	6455678	14260167	933871	389769	1.35883e+06	67619.9
211 Tx1 4525	211	1	4525		270	3.72469e+06	205278	785315	493730	1.11628e+06	352360	649356	15257791	1.01004e+06	97264.8	6.21783e+06	6.629e+06	320602	660116	2.50015e+06	5.40743e+06	10959678	0	2.37882e+06	8670837	8840461	339650	178799	220165	1993851	129220	893712	776551	5.75386e+06	24311.1	209953	448047	104876	525823	20987.8	2.38833e+06	374476	35734916	8974534	11879088	683605	736805	2.14761e+06	130255
211 Tx1 7512	211	1	7512		271	2201400	152714	548172	504284	1.11704e+06	379561	499928	4990426	835524	95367.9	2.50017e+06	2.7917e+06	300517	549989	1.33808e+06	2.3034e+06	5.56871e+06	30512.2	2645087	5.14121e+06	16087084	419959	77899.5	86777.5	2630839	71759.4	691814	997828	5.18076e+06	62246.9	181559	468543	113038	876744	36953.1	2024565	443217	33886288	8762057	26631754	1.11053e+06	152837	191470	121748
210 Tx3 3280	210	3	3280		272	3.38683e+06	186333	754441	636520	976919	479269	405031	9151527	851119	95950.9	4.43278e+06	4647176	326304	561417	1.43253e+06	3.36256e+06	8.05907e+06	0	1.81159e+06	9034371	2721107	491658	259649	328452	2.79725e+06	59808.3	821380	522396	6.67661e+06	95283.4	225037	517930	54551.2	358098	22671.8	2056111	341994	52241488	13423969	12129329	988959	372721	1.13311e+06	132821
209 Tx2 4148	209	2	4148		273	3.36931e+06	167491	823770	495281	323802	463740	626550	20818388	1.72138e+06	196310	7.62394e+06	6435792	464492	1.08825e+06	3168580	6.40135e+06	12327679	0	1.5356e+06	11533205	1023116	342708	285112	174845	3.75914e+06	137444	1.87783e+06	426867	11296965	232167	22920.6	682143	59899.8	127897	21440.9	2.51111e+06	538010	40946812	9642179	13489656	1013476	420944	941227	126710
209 Tx2 4202	209	2	4202		274	2.89127e+06	321262	1144305	718072	859909	441286	482191	9651872	878987	90602.5	5008382	4.84534e+06	310593	842715	1.5202e+06	4301086	7474796	0	985582	4.619e+06	60265.3	319750	160021	211302	2.79837e+06	80981.3	1.21168e+06	827232	7949664	83402.5	149420	920713	119926	262963	22828.5	1.76805e+06	591457	35037676	8545775	12492964	753877	81252	113435	152701
210 Tx2 6696	210	2	6696		275	2.28553e+06	286002	709259	1348904	1.71977e+06	298010	428795	7.54571e+06	603421	266895	4.14079e+06	4.35585e+06	305393	771655	1.38579e+06	3592662	9078026	590762	5.85954e+06	4.43691e+06	15906787	1.1606e+06	98965.6	134853	1.84548e+06	47410.4	1.71962e+06	1.496e+06	2.64545e+06	29000.6	529530	474887	91350.2	154709	19847.6	2086322	1.60854e+06	34042364	10219181	27788608	1.28726e+06	533334	900876	509485
209 Tx1 5711a	209	1	5711a		276	3.97021e+06	256734	90268.6	1.29874e+06	541088	553175	471434	9680805	907705	229310	5.76907e+06	5.99194e+06	431208	767583	2.57051e+06	5770160	7754936	18399.1	406526	8761552	77411.5	366433	159198	383346	3.21713e+06	84344.3	926206	721355	16534679	105355	88698.9	539490	57715.4	509547	41772.7	2179330	216778	50050788	14782752	11820044	896226	136371	519168	163992
209 Tx1 5711b	209	1	5711b		277	4.48095e+06	275506	72805.7	1.51841e+06	599682	488876	616818	14245772	1.31542e+06	318477	9058116	7.51934e+06	413089	821974	3.87091e+06	7.2495e+06	7.46141e+06	0	462336	10579149	74695.5	259742	137856	302954	2756159	50237.8	1.51795e+06	488400	21785604	146707	93386.4	697926	92191.9	634599	37533.2	2913688	215181	46925004	13656901	10208647	1201633	111784	287588	185843
210 Tx1 9773	210	1	9773		278	3585760	153393	89194.8	518226	944193	427139	606246	7854840	1.08256e+06	136353	5.35676e+06	5072869	406984	670664	2.00077e+06	4.44766e+06	8953576	63937.8	3029050	5171440	7954848	397344	109744	139887	1.79008e+06	89268.2	1.71327e+06	886572	5.95998e+06	65631.8	221597	631538	98752.2	343392	220458	2.16833e+06	471566	33650860	9386340	16774108	956059	117680	144998	217308
201 Tx2 1614	201	2	1614		279	3.69996e+06	166026	559002	1.00906e+06	2.93741e+06	206218	567956	13210209	896256	601116	6.56371e+06	6216474	364124	834545	3.11639e+06	6088014	10178107	8.14192e+06	9474129	1.82798e+06	1.5207e+06	166430	64006.8	85378.2	3.10303e+06	0	6.9742e+06	224095	1.71989e+06	140634	474003	2.17437e+06	36443.9	1.55629e+06	78262.4	2.18606e+06	800650	21465684	1.76055e+06	10757645	833744	7.01898e+06	522617	2323526
202 Tx3 6698	202	3	6698		280	4.96972e+06	224130	296402	922013	810893	374829	417933	8662291	755294	69397.4	5.15616e+06	7314122	393873	546137	1.61361e+06	3.57507e+06	5.45958e+06	17168	1533771	4.99818e+06	52555.9	472658	91024	172041	1.60627e+06	96942	744221	674991	6.80096e+06	31240.3	135255	568156	73617.1	219005	58756.1	2649050	476769	34542224	8685953	13489595	879614	204069	1.13643e+06	108505
202 Tx2 37943	202	2	37943		281	3.65932e+06	205868	1.32894e+06	882614	772176	378840	593292	7.15348e+06	702393	21907.8	4292660	5.71392e+06	439086	538985	1.13855e+06	3496458	6477176	14303.5	642895	8.30497e+06	81290.6	210072	91224.2	219786	1.06173e+06	55151.6	321533	398708	12643432	45855.1	140341	358450	71499.4	166533	14125.3	2.48943e+06	131478	18316122	5.10169e+06	7.82621e+06	471915	170199	478355	87376.1
205 Tx1 2463	205	1	2463		282	3094096	231913	753978	476711	632180	391290	658738	9444791	1.31468e+06	71491.6	5168520	4.70851e+06	314275	1.04867e+06	2.42316e+06	5.52836e+06	7.91058e+06	7332.04	1.34993e+06	6610664	78128.9	247701	120621	246538	2.17523e+06	85361	660220	985900	14057092	100033	83079.2	756113	99951.6	98662.1	15372.9	1.95957e+06	324411	28187650	6.81308e+06	12728491	954163	140267	847477	60723.9
203 Tx1 2161	203	1	2161		283	3.07216e+06	102933	841355	1.27704e+06	902945	496542	492649	8312388	747596	76535.6	4037839	4.60422e+06	412150	585755	1.56783e+06	4000718	7470744	16682.6	566326	5.88952e+06	49124.3	426917	126440	273235	1983655	227938	646930	820759	12834636	83716.6	151899	534719	51679	123516	18855.2	1.91713e+06	226080	35672232	8410383	13323979	677020	177651	1.0801e+06	96811.7
204 Tx1 8780	204	1	8780		284	2.99681e+06	238839	119107	512394	1535492	298341	485629	7.20763e+06	1.08802e+06	353862	4567482	3.87288e+06	371066	547637	2.08886e+06	3.74597e+06	12058944	8181928	14253343	3352461	29181130	488190	163094	67177.5	722751	47236.8	2496338	1.22012e+06	601547	24498.3	566522	884705	150993	103299	55607.1	3.53358e+06	1966537	39739436	8685093	28040122	1990907	2.99393e+06	307886	1.27629e+06
202 Tx2 80047	202	2	80047		285	2.25584e+06	382147	857482	445365	1.21386e+06	383798	508294	9576815	1.02748e+06	85044.2	5.11146e+06	3.79946e+06	324258	607154	2.53977e+06	3.8799e+06	6567588	23883.5	3.49675e+06	4.87316e+06	11286405	633513	52295.2	156810	1564259	42428.5	1.44124e+06	2.23793e+06	6.77642e+06	50859.9	277502	757021	123872	195498	10301.6	4.86004e+06	919850	39655764	10338173	23484398	1.49906e+06	140717	191243	156900
202 Tx1 2940	202	1	2940		286	2.83798e+06	235816	706090	297762	632784	462784	523837	8417443	579028	56349	3487143	4452505	518168	803984	1.25389e+06	2.74022e+06	6.55531e+06	0	1.94266e+06	8397991	66923.8	289897	213376	41792.4	2160366	62054.4	532541	1.28719e+06	4.67108e+06	38464.1	119224	466898	64547.8	423143	122265	2.12489e+06	257403	32642830	8.25155e+06	13796548	592632	567122	2.18992e+06	135571
201 Tx3 8830	201	3	8830		287	2.57516e+06	433325	1.73613e+06	408920	1.21306e+06	390794	528115	11885552	837293	145122	6563054	6.10361e+06	437494	1.12915e+06	2.35563e+06	5.11454e+06	5.97353e+06	147494	4338264	5.06722e+06	86029.6	767444	180480	120931	877811	52802.1	1.28453e+06	1.20178e+06	5.04629e+06	10347.7	338782	418890	82055.1	110480	18522.8	3.13225e+06	495876	35120372	7614350	15363081	903954	170412	222556	243325
201 Tx2 4970	201	2	4970		288	4.30458e+06	220998	512537	1.06626e+06	1.31396e+06	309850	633101	14459521	1.254e+06	613956	5.83278e+06	7706320	408069	809245	2611520	4.38849e+06	7.9819e+06	1.3407e+06	7943152	6373828	49487.4	560255	298048	241351	1.22575e+06	197322	3580081	454591	2.87727e+06	15400.7	316164	1.39848e+06	111639	172144	26942.2	2739010	1.77847e+06	35955060	4.93561e+06	10683931	671939	6499010	1.63731e+06	585824
203 Tx2 8257	203	2	8257		289	3.87951e+06	263163	887381	700379	846065	427848	683898	16420912	1.26861e+06	361792	6889476	6266124	480468	913575	2963130	6.56513e+06	9403778	0	1.14492e+06	10195676	352393	154273	100471	231195	2.73056e+06	31218.6	471645	340889	9933479	98193.1	115663	372178	46609.6	136017	21980.4	2.43496e+06	249841	43468484	12231067	9826512	878526	165605	402312	67028.5
202 Tx1 2157	202	1	2157		290	2.84353e+06	548090	1.15618e+06	632680	2256814	393114	498610	8416599	873528	95056.8	4.86377e+06	4170464	432914	777429	1725045	3908140	6500884	36509.6	2.60351e+06	3993966	86498.2	544072	156940	177905	1603555	30014.9	1.11249e+06	955776	4.75592e+06	18882.1	583220	594860	91002.5	243129	17673.7	2477072	555159	36772060	7467850	16963662	838572	284875	746495	153861
205 Tx2 9180	205	2	9180		291	3.3628e+06	298766	623444	647401	1147315	449920	522448	10220332	932635	111952	6.3657e+06	6470190	346409	711955	2358968	4623918	8977464	0	1.1823e+06	7.59028e+06	2.94499e+06	149871	71117.4	148115	2.32311e+06	122552	388184	2.0058e+06	20120730	75012.3	152271	387041	59885.9	386729	34364.8	2.41705e+06	250960	26806514	7857212	19857754	1.00852e+06	99743	804291	99006.4
205 Tx2 7927	205	2	7927		292	3447084	134515	466117	661992	586940	508063	592863	15561073	1.11093e+06	51127.1	7.12881e+06	5.4938e+06	394292	783277	2.79099e+06	7.18004e+06	9386391	2026.29	1.0794e+06	8103732	75974.3	376961	166603	168624	1.76685e+06	61926.5	490077	1.08861e+06	16063507	63292.1	66857.2	747047	26294.9	405871	42490	2.68455e+06	377214	34741748	9970155	12628507	777090	159009	795804	94399.3
202 Tx3 0180	202	3	180		293	3.5394e+06	255911	1.36664e+06	765703	1.35779e+06	338424	798244	16652621	1.70692e+06	838098	7755056	5446252	457022	996839	4.43189e+06	6902614	8800025	2086462	8279120	3580806	78255.6	343710	81634.8	233208	3106084	8595.1	4.73677e+06	365755	2693152	158125	218894	1.988e+06	27556	200090	53470.7	2.07138e+06	1.32068e+06	35360180	5.17006e+06	10376726	883620	2.78331e+06	588640	1.09984e+06
203 Tx1 9780	203	1	9780		294	2.50176e+06	239842	745471	582823	534436	557186	428789	5.24057e+06	762349	44981.3	2871441	2.93183e+06	359201	678114	1.1032e+06	2.51418e+06	4.88811e+06	23847.1	881008	3.82517e+06	76477.6	336338	181268	393479	2821785	134816	548462	961363	10023567	79560.9	79945	361358	38128.4	125991	22957.4	1.4197e+06	394640	36404848	9636853	16527080	580689	37512.7	242355	141059
205 Tx1 6140	205	1	6140		295	3393926	312122	848308	563608	1.16094e+06	379496	706271	12330387	1.34632e+06	61355	6.37045e+06	7857288	390799	722062	2871741	6.88773e+06	12599117	24716.7	1893108	6.91322e+06	73545.1	357069	104234	133323	1.53207e+06	48139.1	999325	1.1042e+06	11479176	49830.6	205992	530734	74859.1	216207	16587.5	404357	238366	33724868	8.38034e+06	13967215	906146	39347.5	128629	58782
201 Tx3 5588	201	3	5588		296	3331337	321568	187399	812308	1.29196e+06	426261	514927	8607325	1.06235e+06	83206.4	4.98115e+06	5098838	333548	562210	1425482	3.25133e+06	9382110	25480.9	2.6079e+06	6025448	70946.3	826600	145903	178435	868184	79187.1	1.30237e+06	719815	2.94642e+06	17505.5	344852	653417	79244	238514	52880.2	2.4542e+06	598822	37841300	8397039	15781105	896969	449324	1.78681e+06	65602.9
201 Tx1 9094	201	1	9094		297	2.54356e+06	258807	1.44963e+06	553681	1.95397e+06	283955	537252	15668053	1.02269e+06	340234	5.76746e+06	4.49314e+06	351421	697697	2.88941e+06	4.93236e+06	10401932	1553393	9590067	3077793	5.6229e+06	1.12813e+06	157660	90416.3	1.16189e+06	62149.8	844457	950411	889488	58316.7	619062	763842	95087.8	125978	26820.6	2234336	2.50276e+06	39622128	9070839	19305628	1.07714e+06	669342	213074	673328
201 Tx1 4932	201	1	4932		298	2.71342e+06	280439	1204157	623929	1.80187e+06	345441	462904	4.9817e+06	617869	185625	2631020	4.15748e+06	368346	817721	898493	2799217	7.08301e+06	641612	11691009	8921229	13709747	790141	392271	72563.7	1.66349e+06	53302.2	1.5721e+06	951186	821907	34350.5	497568	479975	81557.7	103573	28930.8	1.53822e+06	1.04698e+06	38348380	7846600	23799568	1.10678e+06	2.36643e+06	2849305	112355
[truncated: 76 more columns]

## Sheet: pRBC Supernatant
Matt's code	ID	Subject	Transfusion	UnitID	L-alanine	L-arginine	L-glutamate	L-glutamine	L-histidine	L-leucine/isoleucine	L-lysine	L-methionine	L-phenylalanine	L-proline	L-serine	L-threonine	L-tryptophan	L-tyrosine	L-valine	L-cystine	AMP	UDP	Adenosine	Adenine	Uracil	Inosine	Hypoxanthine	Allantoate	Urate	5-6-Dihydrothymine	Nicotinamide	Phosphate	Diphosphate	D-Glucose	D-Glucose 6-phosphate	D-Fructose 1-6-bisphosphate	Pyruvate	Lactate	Mannitol	D-Ribose	D-Rhamnose	2-Oxoglutarate	Citrate	Malate	Bis-gamma-glutamylcystine	3-Sulfocatechol	Glutathione	5-Oxoproline	Dimethylglycine
002Tx3-7700	299	2	3	7700	2942888	47877.3	1714302	2.65008e+06	674916	28779914	2.07182e+06	211377	16749792	6417770	310247	525715	4.26571e+06	13421437	11712224	694508	21979.6	60951.3	1.50453e+06	9158869	139047	140750	19717934	382840	2.22686e+06	504195	355419	14343003	7717.18	684133	898161	1.94953e+06	149464	8831697	9852212	50309.1	14801475	1.66564e+06	1.39301e+06	47431	23580.2	0	14812.8	22032164	295650
002Tx3-5008	300	2	3	5008	2.28386e+06	206614	1.39576e+06	2.63903e+06	753554	21407166	1.40857e+06	444712	10024841	8464141	240511	519707	2.4486e+06	8022796	11993501	506769	71956.5	120478	454479	13433651	93929.1	40010.2	6.76753e+06	314267	1.29829e+06	326298	212014	10626834	40217.8	1628788	799012	1.18164e+06	286307	15551427	19555278	113954	11833380	684173	9901217	88285.9	384390	7829.54	45785.8	10480573	436257
008Tx1-4790	301	8	1	4790	1.6594e+06	150997	1.06756e+06	2.64989e+06	520065	27075434	1.40059e+06	318610	13389769	4.93534e+06	75119.2	496745	3550461	11459452	11442697	853003	8000.52	69746.4	630067	10880747	126177	67571.1	19919420	274829	2.2135e+06	521366	268596	7.75447e+06	4910.39	901797	859304	1.24563e+06	173740	10535445	13262969	63008.9	12854643	2.58528e+06	2.08723e+06	18735.6	24804.7	0	0	17068678	435600
008Tx1-2882	302	8	1	2882	1.75449e+06	24722.1	885852	1.32919e+06	566284	32392920	1.38992e+06	94466.6	12073224	6240240	201580	589595	2.44237e+06	12367096	11474101	826988	19859	81381.9	302734	6.13737e+06	89416.4	131425	21925298	404029	2.26486e+06	552996	311880	9146907	17533.9	855244	902063	1.99113e+06	185256	12569052	15811152	63560.5	14336149	2499734	1.85222e+06	58054	14495.5	1126.9	120322	20293026	393662
008Tx3-9860	303	8	3	9860	2.18459e+06	141426	1.80525e+06	3148510	663820	42554404	1.54178e+06	300578	19507778	6.35961e+06	153597	556934	5.83733e+06	12558781	10747617	767008	0	56640.5	802902	18496078	105546	94918.9	22410750	274854	2.44323e+06	736859	380824	8946511	2408.74	774954	864324	1.35032e+06	149695	9477304	11544323	67782.8	14247029	2448849	1.47676e+06	23807.9	3238.05	0	32478.8	18609894	274108
008Tx3-3301	304	8	3	3301	2.34252e+06	135340	1.91124e+06	2.31386e+06	850198	41996580	1.72156e+06	291399	20679564	9640508	167841	516208	4.93137e+06	11297503	14753152	1.18585e+06	47920.5	72789.4	462834	17399184	117534	89672.8	18789422	320891	2600124	296800	295423	10650728	4550.61	738178	811341	1.21554e+06	121194	8773460	11146312	54908.1	15047079	2.37633e+06	1.38338e+06	22968.6	105861	7204.71	30634.6	19690804	552401
008Tx -9798	305	8		9798	2.14523e+06	48215.6	994199	1.3965e+06	433754	19494886	884676	426152	13083303	8.2214e+06	183969	540680	1.76058e+06	12210764	9705300	280079	15418.5	81116.9	163808	2.57936e+06	120003	113593	14045447	246910	922470	69455.8	281995	10812448	25401.5	1.10054e+06	1.04815e+06	1.92327e+06	209501	14501283	17473048	88914.6	14385344	993274	1.76499e+06	54484.4	25310	0	197494	13472683	236047
008Tx -5438	306	8		5438	2.25486e+06	133951	1414153	2.33415e+06	504062	23636912	1.09986e+06	552353	12575437	7923912	236793	675204	3.14996e+06	12897492	11845599	586348	45752.3	64494.1	503118	1.28222e+06	162112	154756	20516138	225434	1.78694e+06	261894	287849	13360219	4791.79	690275	1.21625e+06	2.11313e+06	140687	8676593	10641732	61760.2	14119639	2013626	1335168	46237	19519.4	1189.94	67643.1	19789590	230361
009Tx1-3234	307	9	1	3234	1.60954e+06	72381.4	859869	1.86313e+06	276529	20193850	768018	978646	8.32208e+06	4.69851e+06	116008	550706	2.16106e+06	11544856	10627984	164018	0	50835.6	252359	16712111	105308	10633.5	570594	165056	1.20506e+06	231636	128546	7745788	8129.46	1.44679e+06	847081	616143	195884	5.65704e+06	17147576	94184.3	16673432	1.22239e+06	1.63235e+06	22942.7	53138.7	0	220637	6.82728e+06	341199
009Tx1-9304	308	9	1	9304	3.03951e+06	73253.5	711551	2.85491e+06	407436	21736596	888293	1.12438e+06	9949257	7640444	115639	602201	2.72018e+06	12439257	10938099	79735.6	0	74229.1	205110	16551593	66713	0	279610	572769	1450351	155750	170545	7.17628e+06	12558.1	1.58502e+06	883088	732677	194744	7.43419e+06	19542234	102189	17396072	1.26383e+06	2.47158e+06	26160.5	35024	9989.37	154412	7.03873e+06	372343
009Tx2-7280	309	9	2	7280	961049	27087.3	712933	1.96388e+06	348694	18723706	754480	865990	9160125	3.68724e+06	125398	355934	2.90558e+06	10896921	6748980	103257	0	51212.5	395262	28856414	99700.4	0	248891	249174	1.18192e+06	71622.3	138012	4.27012e+06	1582.02	1.88562e+06	726701	169024	208549	5.31306e+06	17273760	127380	15760781	2073309	2656664	18496.9	82740.6	3910.32	16760.4	5.36042e+06	436407
009Tx2-7285	310	9	2	7285	1.41737e+06	37053.4	395714	2.76432e+06	332107	19974004	740394	977635	8.30869e+06	4218398	126156	375262	2.35149e+06	15556003	6747496	19558.9	3889.72	363280	258955	31268382	72973.1	0	290036	308949	1.25731e+06	52943.4	161470	4.73324e+06	55759	7084942	548276	89592.8	781069	21785270	70880184	446207	19482882	1.62664e+06	54754228	88325.6	943299	61924.7	22612.8	6.25657e+06	335865
010Tx1-7758A	311	10	1	7758A	2.26981e+06	314535	1.84534e+06	2.6634e+06	812254	50696452	1.16098e+06	558951	18261634	8462471	265170	1.01118e+06	5.54658e+06	13988160	15467132	901637	0	279008	1.23863e+06	9087539	104917	123017	19985974	330710	2.2062e+06	579703	465598	38192564	151841	1.12775e+06	1.23767e+06	107615	371212	28128006	1.0191e+06	61989.3	376674	6.28005e+06	50767552	114927	98423.8	12920.4	17103.7	19760870	435346
010Tx1-7758B	312	10	1	7758B	2079123	446946	1.86927e+06	3.74426e+06	1.00225e+06	55271052	1.36848e+06	902765	23234462	9595879	268962	1.18216e+06	7.15378e+06	13852259	14939705	778373	24002.1	178589	344071	15450861	118589	81669.9	18107494	353413	2.34007e+06	604497	545900	40847952	78837.9	982696	1.32472e+06	0	219954	21044034	62219.3	49528.8	21734	6182268	42614224	74783.4	175726	4467.44	39490.6	17726848	353774
010Tx2-4098A	313	10	2	4098A	2.79858e+06	43456.7	1.71475e+06	3.68641e+06	472325	16633659	1.50717e+06	237746	8047282	6.27857e+06	267807	858039	2.29236e+06	7457568	11020456	785525	4355.31	361174	322533	17445334	91143.8	41743.6	12576219	273208	1.56969e+06	343575	231988	10746169	106145	3.19053e+06	906521	1.54411e+06	533304	38634928	39101884	249073	15336797	929764	43956268	125798	494763	32088	30164.2	17017788	252686
010Tx2-4098B	314	10	2	4098B	2996457	57508.3	1.3443e+06	2886959	580535	21657904	1.46986e+06	239407	9216920	5.72309e+06	239020	833954	2.61249e+06	8.11208e+06	9049629	986765	0	72920.9	188168	15190808	155069	55253.2	16787152	187723	1.77567e+06	286879	262524	9405034	13141.3	1.02836e+06	991132	1.30535e+06	179850	10983123	13894685	67817.8	12481568	3.24015e+06	2952717	35073.9	174996	6700.72	58034.2	17724806	262650
010Tx3-2269	315	10	3	2269	2043380	172081	1.32993e+06	1641841	701790	48330444	1.85232e+06	648509	16410948	10428343	88590	645436	3.30482e+06	20314480	16234872	569641	74630.5	69960.8	270156	10600080	57578.1	114024	13014848	301154	1.60477e+06	552239	269805	13301081	15782.2	902994	1.04183e+06	1.87884e+06	168864	11813964	13106053	69735.2	13276096	2.07876e+06	2.73364e+06	50960.5	4675.08	2639.22	55334.9	16191517	263454
010Tx3-4061	316	10	3	4061	2.48261e+06	47056.5	1.26085e+06	2190015	792451	21504126	1.33996e+06	165515	15686751	7.51644e+06	180881	375125	3713304	11997424	11144972	699253	151160	78193.7	1.05886e+06	19027004	115084	73219.9	11609291	351100	970984	186098	230821	11245603	17301.3	1.17643e+06	1.05209e+06	1.59046e+06	177442	11401463	15086316	83094.6	15809376	1.14845e+06	2.21585e+06	45579.2	2785.63	2793.7	48648.9	16309452	356372
011Tx1-6663A	317	11	1	6663A	2280345	49863.6	840262	2948182	445396	30944104	1.50982e+06	1.14242e+06	10787369	7301992	78301.6	440995	3.04012e+06	9955331	13577503	399562	5119.72	64810.9	400131	36623120	80862.4	155139	1.47824e+06	331985	1.37013e+06	147861	94126.6	2.28325e+06	940.38	2.48441e+06	258640	0	286049	6.01418e+06	21955310	143056	14710897	844897	6.34046e+06	23892.8	296968	0	69091.5	3.76675e+06	241060
011Tx1-6663B	318	11	1	6663B	1.90463e+06	35758.5	608189	1.96766e+06	424321	34475568	1.409e+06	1.2163e+06	11570935	6385350	71209.4	514406	3.37633e+06	8394029	9718250	359930	0	46208.4	113672	36762088	118703	64577	1.73674e+06	315157	2.09407e+06	89270.2	131230	2.04178e+06	0	1.36104e+06	307983	66239.9	166363	3.15466e+06	13326575	98953.2	13815139	4257665	2023007	13608.9	26768.9	0	23213.6	3.35119e+06	512288
011Tx2-2302	319	11	2	2302	1.46258e+06	53974.6	1.19636e+06	2.33279e+06	376825	31597818	1.15003e+06	946334	11578913	6.64603e+06	274553	571296	2879105	14792905	12284608	519814	0	77597	705200	9456483	80170.9	76855.5	3.34879e+06	305299	1.01913e+06	142517	217782	10221865	11634.8	1.13071e+06	1.04285e+06	1.11797e+06	124892	7.80945e+06	14289388	72867.8	13298093	1.86571e+06	2.99089e+06	32180.3	19501.7	4021.77	18997.1	10095093	383319
011Tx2-2302	320	11	2	2302	2.13025e+06	83888.7	525731	2.45398e+06	476896	16837906	1.34473e+06	810969	7915160	6098756	143405	499064	2069436	15412173	7.85928e+06	174890	0	93494.4	70693	21109136	102130	11566.7	859302	191583	2.49559e+06	444265	126083	3970114	1733.86	1.35326e+06	502673	437353	154331	6.3631e+06	15244019	90779.9	11947612	2.01286e+06	3.18793e+06	22109	80877	1378.95	54699.4	6.19334e+06	244175
011Tx3-6140A	321	11	3	6140A	2468186	288492	1.23469e+06	4.95526e+06	961883	26717872	2255142	868734	15859861	10214688	133268	640966	3.8148e+06	14691099	11269096	100193	0	41252.5	812686	29295026	90001.1	20036.4	1.02785e+06	492998	2.46252e+06	465975	167903	7.2104e+06	1453.41	754971	688892	401036	119588	3.91449e+06	9154117	55190.2	17613250	1.48373e+06	1.01755e+06	18650.7	45109.9	1113.5	104682	10968669	347777
011Tx3-6140B	322	11	3	6140B	1.97441e+06	98669.5	945362	5.34204e+06	945042	28267072	2.13221e+06	844573	14297799	7.44616e+06	216219	667084	3671355	13574064	8.37143e+06	161653	0	50486.2	585179	29519562	66051.2	20688.3	1.22354e+06	468463	2.64632e+06	282598	164829	6.29752e+06	2035.1	1.18008e+06	788465	389336	151844	6181164	14553056	85392.6	16038977	2.25188e+06	2368249	24849.1	204180	1362.71	74601.3	9579099	227568
012Tx1-8537	323	12	1	8537	2.14263e+06	158147	1.38816e+06	3079018	719404	32351096	1.1362e+06	156882	18128868	6048470	249620	537711	4.24267e+06	14377483	12672133	482289	262513	56858.7	305774	3.5228e+06	169965	22281.1	16663568	211055	1.84933e+06	585028	371671	13756788	8779.83	613769	1.03504e+06	1.37882e+06	139400	9900284	10624954	54786.4	16566404	3.66745e+06	2.46318e+06	48554.4	16067.5	9847.64	796775	18564588	414892
012Tx1-7937	324	12	1	7937	2.68086e+06	29508.1	1.11851e+06	1.34027e+06	565240	28173534	1.23136e+06	169184	12877615	7.38464e+06	308021	712063	2.5257e+06	15519004	12405747	588166	61313.6	64768.8	258353	44441.5	155884	101523	22122530	242365	1.35001e+06	267414	348180	12582437	26163.6	1212136	1.0601e+06	2270928	180266	13552869	17751914	89237.3	15118468	772998	1.53496e+06	117536	195366	1367.59	174186	20066702	270929
012Tx2-0081	325	12	2	81	2.50524e+06	72451.5	1.2542e+06	2.05565e+06	637230	47449356	1916953	490010	22290734	9159363	260176	581890	4725706	13686660	15945931	648032	98782.4	68437.5	417460	15396155	88263.5	63677.6	15785795	404964	1.9031e+06	113256	408368	15565429	8047.61	767916	1.0735e+06	2004784	147229	9718071	12406460	50327.3	17570848	3.00616e+06	1.62545e+06	39531	12115.6	0	193081	18687792	270139
012Tx2-3104	326	12	2	3104	1863800	129796	1067402	2.34474e+06	535921	27461982	1.33108e+06	525676	9184987	6.82402e+06	244805	648780	2.77178e+06	11438581	15104960	585933	49973.3	71041.9	198277	7.20617e+06	77534.1	23641.6	6486376	251632	1.33899e+06	315674	298057	14288384	27276.8	868912	1.08915e+06	2.17649e+06	172259	14074763	16993962	67982.2	15062372	576841	1.67062e+06	58647.1	139817	0	147447	19633646	606799
012Tx3-1375	327	12	3	1375	1.90127e+06	33951.7	935379	1384837	395047	14124133	1.0158e+06	118364	6.54363e+06	5.1086e+06	143423	380532	1.32369e+06	9214437	6.58302e+06	417144	106381	88407.1	143843	7.64787e+06	77266	48109.7	15622007	181679	1.02422e+06	182773	276482	9500683	15961.1	1.12611e+06	1.04111e+06	1.70416e+06	199496	12017111	16778318	75769.2	12663555	1.03609e+06	1.49545e+06	44923.5	197565	3100.79	208753	17890752	259379
012Tx3-4111	328	12	3	4111	2.07322e+06	45998.4	1.37122e+06	1.35804e+06	365116	24912464	1.02237e+06	610417	12785904	6.18101e+06	197846	368068	2.43642e+06	11709093	16045923	338017	61320.5	69108.2	452245	19462908	136897	20698	11148255	173184	837428	96661	283399	11440616	12000	886042	1178983	2.00996e+06	147525	8946906	12592233	60920	16729685	673208	812389	27748.4	91835.3	5220.02	125619	17050742	411609
013Tx1-0276	330	13	1	276	2400200	124707	2.4051e+06	1.39927e+06	553293	40925088	2.03486e+06	400974	14729349	7970332	255035	418484	4.07857e+06	15632928	13568869	938856	0	78847.9	443761	15042464	109243	197974	10196256	353967	1268136	462655	209866	10309677	9194.29	941796	733415	1.363e+06	181035	12224248	14324492	60376.9	13587485	1.13528e+06	2.37826e+06	30085.6	65811.7	4743.1	31831.5	16150320	328531
013Tx2-0354	331	13	2	354	2471017	44325.6	621338	1.14145e+06	553568	15926156	924614	65093.9	8380264	10014204	163871	470459	1.66194e+06	8.36032e+06	8986183	338793	111217	88716	434639	6.89311e+06	128232	47558.1	16086715	241910	1.12931e+06	75916.3	299749	8677078	21334.9	1.0431e+06	937785	1.87717e+06	203722	14558831	17749864	76172.8	14176232	1.90471e+06	1.80753e+06	54474.1	15800.1	3152.5	187869	17099142	288770
013Tx2-0052	332	13	2	52	2.35646e+06	64521.8	978484	2.83785e+06	425902	24802240	1.32078e+06	297969	10243445	8578529	216935	673846	2852193	11061271	9053377	712166	17081.9	87541.8	578928	13214397	94888	112520	14540168	317083	1.86473e+06	382081	214187	9179980	13211.8	948048	799303	1.18824e+06	157109	14154228	15482573	67087.7	12394309	1.88942e+06	2.69898e+06	31762.7	112837	13335	77963.7	17632598	270210
013Tx3-2898	333	13	3	2898	2.02106e+06	118581	989177	2569386	860276	29720246	1.50925e+06	230629	17188926	5.17885e+06	344587	553445	5.09116e+06	10014413	9197989	806008	0	67578.4	670852	18521656	97279.3	84709.3	19698774	291871	1552157	364217	351440	10214049	8852.79	862803	926958	1.53072e+06	173482	10470027	13026352	66225.2	14562569	2.19998e+06	1.56309e+06	16407.2	194654	3538.11	17116.8	20670854	201237
013Tx3-0548	334	13	3	548	2.31559e+06	96933.6	1.49251e+06	3.15846e+06	678244	33197682	1.4775e+06	229446	15460989	9486760	231603	606109	3.9742e+06	13099688	12536221	915241	3704.66	92475.5	591578	18469894	93126.8	66725.9	10442392	300511	1116398	470758	153761	9690195	16374.8	1.26094e+06	860407	1.31658e+06	176011	13590221	16940010	90547.3	15274839	1.35202e+06	3.10744e+06	33177.2	259093	3623.74	18528.2	14476080	221357
001-5229	335	1		5229	2.61978e+06	365990	842498	1.82399e+06	713799	40656756	1.08044e+06	912298	19083718	8434096	225422	507125	4.24141e+06	16765828	12209355	501713	143687	71052	154096	10544935	97859.6	150695	17310790	231690	883427	100308	328694	10089061	7460.75	1.1203e+06	836858	1.44722e+06	169820	10507877	15479765	74600.1	15118981	1.04685e+06	1.75958e+06	35255	21582.5	0	218964	17536330	93160.3
001-5220	336	1		5220	1.6615e+06	44170.5	981855	1.30892e+06	446850	23443674	1.05857e+06	106012	9772539	5472872	152129	441244	2926227	6.61645e+06	9781473	661647	68342.5	63430.8	285634	3.10449e+06	93102.5	205084	30345322	195477	1.75009e+06	459990	335246	13791709	27029.2	953420	1.24814e+06	2552569	218431	14790077	15856925	67745.7	14781068	1840786	1.94369e+06	91805.4	53687.7	0	215892	20937408	296159
001Tx2-2388	337	1	2	2388	1.84023e+06	27168	490985	837715	473030	12585328	830643	66378.7	7002348	6.42618e+06	135239	303810	1.39096e+06	8452363	6709548	490017	226526	72357.7	151065	11150087	107573	28096.5	14209576	273532	1.27627e+06	77018.1	227900	8031020	13401.9	993767	812057	1.18031e+06	160278	9852188	14687123	75730.5	13779277	1.37776e+06	913490	28467.3	36796.2	3957.07	573163	17430268	255640
001Tx2-1654	338	1	2	1654	2.23583e+06	55978.8	1.18847e+06	2147557	843648	40006848	1.39337e+06	134442	18081386	7.70903e+06	135183	665176	3749363	13476275	11894979	412578	51786.5	83969.7	336914	12291669	91550	23513.3	15020411	268734	1472264	410540	345927	12617223	23718.2	1.0523e+06	1.3295e+06	2.44825e+06	179006	14439487	17177972	87655.4	17103062	1.38074e+06	1.68837e+06	72426.6	13073.7	0	548638	19503050	144963
002-5059	339	2		5059	1.53176e+06	67459.4	1.06948e+06	2.86114e+06	670535	28458210	1.47574e+06	288515	17423708	5.44119e+06	204912	397446	3487742	14314885	13040400	514235	157814	58503.9	496828	14287011	121426	16480.5	10186227	365754	1.72772e+06	118819	336035	9584662	4728.41	760955	904223	1.39546e+06	123549	8360762	11455368	67244.4	16132387	2313912	1.26755e+06	24007.4	7843.12	0	335730	16671627	343934
002-4969	340	2		4969	2.12027e+06	117979	987275	1.86609e+06	549177	32871078	1.47717e+06	264631	14387743	8516937	293183	595874	3.36029e+06	11613328	14536228	565638	202071	84551	330788	13864188	83307.7	17563.7	12638211	232252	2.85426e+06	259707	295129	9302311	17427.9	1.09797e+06	947033	1721855	293212	16195704	17986690	93026.2	14200063	3.49553e+06	4357054	41849.8	122517	26738.5	301390	15572997	434449
002Tx-2568,1	341	2	1	2568	2.7638e+06	78798.2	1.94334e+06	3.51959e+06	808132	33433602	2.03653e+06	224333	15286207	7.79016e+06	276916	662320	4.4458e+06	13052531	14582069	619504	0	53464.5	547770	9579767	98141	63125.8	11476619	485288	1.61218e+06	544769	313965	12943801	11463	676259	889528	1964206	136480	10150885	11480555	49488.8	14759152	1335750	1808368	30101.2	32834.4	2383.26	104368	16083624	443925
002Tx-2568,1	342	2	1	2568	2.39266e+06	69211.8	1.093e+06	2.2797e+06	669144	26046630	1.39712e+06	313183	8840955	7.11742e+06	246815	547808	2.60789e+06	9748143	10411568	541710	12967.5	90543.9	323973	9979180	117790	102752	11497243	277521	1.8923e+06	383200	306390	8987011	12404.6	993830	779491	1.07358e+06	173257	13151597	14839109	66445.2	12114625	2399134	2.51702e+06	32510.6	40549.3	1959.59	51494.4	12739189	243731
003-8014,1	343	3	1	8014	1.93868e+06	65892.5	584455	2.27215e+06	560530	48192960	1.63954e+06	3.161e+06	14484632	8.19132e+06	412613	718682	4.00243e+06	14035653	10124881	83459	24435	63803.3	346579	20647540	65769.5	34634.1	665429	565247	1.62042e+06	158816	157999	4.96409e+06	8633.42	1.40866e+06	675082	327706	206922	6364808	17541300	110791	13634332	2.48534e+06	2.62049e+06	29653.6	197920	12132.4	107046	5809254	202757
003-8014,2	344	3	2	8014	1.82209e+06	61623.3	799825	3456669	569215	49451024	2052863	2.54634e+06	16139205	9189458	350059	755418	4.24697e+06	16215843	17877346	117014	0	101369	501836	25568992	58303.1	0	404629	740404	1.36303e+06	96388.2	135538	7.1546e+06	25136.5	2.23102e+06	613401	482837	372396	10398332	26496858	146225	15887209	899820	8.01858e+06	52178.3	196193	15989.2	108188	5.94682e+06	310962
003Tx2-4058	345	3	2	4058	1.91192e+06	192345	1239993	4.06279e+06	482258	20639358	1.29216e+06	628718	11999400	6.16919e+06	191349	496310	2.55074e+06	14850195	8654644	243704	126269	235814	464926	27323878	47930	6428.63	359432	324429	1.73499e+06	163128	134032	8.37501e+06	36001.6	3370784	944522	462712	494513	16745564	35471812	224662	17024262	1.77476e+06	24447978	100951	95558.7	3000.46	338143	8394809	376536
003Tx2-0955	346	3	2	955	1.29899e+06	25558.4	431673	2.4013e+06	540858	16291055	692429	659394	13083748	3.18468e+06	173968	309712	2991263	6.39058e+06	6.5213e+06	112818	19596.3	57452.7	424013	27734790	135503	27907.8	1.0048e+06	361503	1.40762e+06	163423	188563	8917401	6736.09	1.34333e+06	1.25753e+06	539362	153639	4685690	13346360	81147.9	18560518	2.27006e+06	1.53136e+06	15989.8	65347.9	11369.4	101885	4862858	231344
003Tx3-6966	347	3	3	6966	1576796	71030.9	711552	2.41143e+06	405055	31805800	1.38603e+06	2.07373e+06	14095335	9197664	101260	574812	3.92634e+06	15405068	9603310	74345.5	219367	63860.7	58209.8	26676270	112078	0	109008	354888	1.68599e+06	112751	145300	5.00572e+06	1717.14	1.51168e+06	745762	535271	181755	5007974	16581472	83871.7	16919098	2.44986e+06	1.65615e+06	14017.6	15882.5	8535.54	504320	5.04402e+06	341692
003Tx3-0056	348	3	3	56	1827141	91534.6	771694	4.13192e+06	434228	25857150	1.17811e+06	1.11025e+06	11523916	7.12527e+06	134427	424782	3.43378e+06	16419228	10613235	349823	0	170372	252105	35461276	66215.9	51864.4	1.00448e+06	383033	2.21865e+06	818413	177674	3951141	0	4163034	385758	100102	436979	14262755	37799684	280191	18572140	838530	24618736	61745.9	293263	9923.26	193031	7.61844e+06	253435
004-9894A	349	4		9894A	1821354	165340	351158	3.74382e+06	689392	32567858	1.58019e+06	1.64435e+06	15429452	7.50764e+06	232059	689103	4.05188e+06	14426129	13505140	104024	0	31467.1	151111	39523844	104446	23845.5	409195	757814	1979501	611163	58035.1	2111099	1128.38	871323	265902	0	110901	1.92729e+06	9449849	67954.3	15056313	1096879	1.0987e+06	9826.18	12788.5	7592.18	78607.2	3772966	254936
004-9894B	350	4		9894B	1.6257e+06	94824.4	221031	1883291	471156	25807962	1.10962e+06	1.60464e+06	9020585	7385702	230285	555145	2.23125e+06	9327111	8.37931e+06	172602	0	37460.5	161034	22224454	119831	63439.4	479558	565280	2.28725e+06	419726	126474	2.10627e+06	937.92	1.19985e+06	277325	0	124606	2.54377e+06	12561667	76754.6	12517499	2823822	1.74901e+06	13915.7	13322	10651.5	147631	2.98778e+06	231788
004Tx2-1146	351	4	2	1146	2.40501e+06	63460.5	974858	3.1051e+06	522268	23802664	1.21307e+06	621734	12307160	8549520	153671	459061	3531923	12475656	10757775	169684	0	47585.2	274508	9208063	106390	0	471413	355400	1930287	145887	54926.2	8580574	4201.39	1.10332e+06	926407	306851	128407	4.75254e+06	11573240	76201.1	17084678	1.52473e+06	1664019	18874.4	11159.1	3413.21	153034	5.46382e+06	153467
004Tx2-2967	352	4	2	2967	1940032	54588.4	677735	2.45108e+06	394766	28744672	1.50706e+06	2.20739e+06	15322413	8471565	161398	507186	4.85936e+06	16041075	8014550	58822.2	19028.8	54984.5	241645	25876938	64259.3	0	191566	431592	2.27786e+06	67632.5	68260.1	6.45436e+06	9625.26	1.25475e+06	977842	369587	215985	5.80312e+06	17394176	99458.6	16411712	2.24171e+06	2.24265e+06	27049.5	37408.5	2362.64	346117	6.11845e+06	265634
004Tx3-8867	353	4	3	8867	2.29534e+06	100971	590714	3975750	1.0802e+06	22993674	1.18303e+06	1.0549e+06	12432467	5.55317e+06	132260	479636	4.24597e+06	14474743	9118991	430048	0	53893.1	211921	18459112	92713.4	0	341315	464828	2416530	608783	190503	22311040	31355.8	892662	2.46555e+06	0	100643	4.22939e+06	27868.7	40721.5	46964.7	10813539	19319494	24969.6	29995.5	11077.4	113500	4943980	298833
004Tx3-3747	354	4	3	3747	2.52085e+06	209938	1464470	3812561	1.23099e+06	25346298	1469330	872644	15488429	6.14245e+06	264154	589242	3978428	14381447	8.21748e+06	228799	191808	64062.1	267580	11079926	115328	0	374118	487157	2546645	146415	280021	24742182	22936.3	675616	1.87448e+06	0	100907	4.3658e+06	15070.7	35907.6	31049.5	11347304	15843287	39296.8	21435.9	5628.1	487024	6547262	300140
005-8005	355	5		8005	2630822	371846	826534	3.32602e+06	623530	31825518	1.35217e+06	2.19451e+06	19850410	11257844	213477	565033	5060836	12104904	14158776	154766	5160.1	21431.3	334962	28356944	77077.6	0	501461	367053	2214341	246598	131523	8960884	0	538089	1188494	485233	81048.3	1808526	5.23798e+06	35826.1	15993761	4108601	720827	10923.8	0	1587.56	360890	6679322	338480
005-8000	356	5		8000	1.27826e+06	55416.5	534057	3.4416e+06	690125	30099210	1.28837e+06	1.27188e+06	13620716	7.91454e+06	199349	677320	4.45847e+06	11845985	10730263	72052.1	9381.4	63686.1	445516	32493112	100706	48189.9	769524	291311	1.65848e+06	289680	132062	8.14902e+06	12170.5	1.47591e+06	979730	563498	180285	5.75831e+06	16838626	99394.6	15357051	2.94711e+06	4.00073e+06	32286.5	52536.4	0	303502	7.53192e+06	304305
005Tx2-6619	357	5	2	6619	1771701	24570.3	509661	2.07092e+06	375985	18771830	1.05951e+06	522036	9873200	6087486	124468	505370	2.267e+06	9071749	5.52237e+06	139607	13905.5	63401.5	129141	16170657	88355	0	98618.4	411636	2.66262e+06	309417	98128.9	6.04536e+06	5840.64	1.27308e+06	837429	468450	184520	5.50996e+06	16063099	93406.5	16629979	1.7757e+06	934030	19329.8	21408.2	4377.63	295122	6.53889e+06	312640
005Tx2-7342	358	5	2	7342	2.10429e+06	97179.1	701350	2.8363e+06	473661	19864258	1.12698e+06	1.10436e+06	7441676	5.22968e+06	153741	943155	2.75115e+06	10038915	7.7073e+06	166333	0	64556.6	107884	29955274	30010.3	29721.3	353056	280469	1.34607e+06	207109	112547	4522436	2856.67	1.5052e+06	525272	373678	185334	5.0118e+06	16071352	80832.1	13437480	1448056	2.69761e+06	22021.4	88129.9	11492.7	105017	5072690	162931
005Tx3-0551	359	5	3	551	1.99932e+06	78482.9	790749	3633432	721972	49884588	2055337	1.71145e+06	16854142	17691532	312634	712350	4.88204e+06	18687266	14029511	141767	0	51088	59099.7	35006160	78118.5	11492.7	301476	478038	2.84403e+06	692048	78801.4	6.38931e+06	1408.02	1.23501e+06	889856	380641	181068	3922080	12543764	84515.9	14877273	3.31872e+06	1.97869e+06	15039.6	141504	0	329802	6078574	381657
006Tx1-7787	360	6	1	7787	753844	0	53296.5	54895.8	131573	2791839	120777	0	1.79918e+06	763190	26211	58796	507250	379713	1536785	25675	0	21508.3	0	4.26511e+06	38138.4	0	1.43728e+06	0	172652	51566.4	147817	1.73753e+06	968.84	296058	139079	0	53254	1.38459e+06	1.26184e+06	21093.6	1.55867e+06	136160	60483.5	4409.28	22577.5	0	145647	1.576e+06	133542
005Tx3-9096	361	5	3	9096	1.6403e+06	21454.6	586236	1.87497e+06	541930	17587912	1.03987e+06	805260	6.7163e+06	6.85787e+06	152487	455074	1.64984e+06	9764167	6.70234e+06	20247.4	18311	65829.1	31090.6	17297626	84434.3	9187.42	580565	375908	1.18404e+06	38567.9	63240.1	6955844	5009.47	1.04551e+06	887189	569896	150204	4.85582e+06	13704745	73298.3	14831373	1.13366e+06	880186	22710.5	3260.47	0	1.01194e+06	6.24461e+06	219495
006Tx1-0977	362	6	1	977	1.8983e+06	40924.8	576672	880308	502975	12376101	752799	133453	6903344	4164647	72142	347631	1635408	5726078	8604987	472618	58164.5	75694.4	181360	9881447	131734	41099.5	15609897	169142	968988	346259	254301	8609875	13272.3	1.09754e+06	909662	1.53976e+06	164375	8759517	14852489	85961.2	14585075	1.63436e+06	914759	39627.6	4397.28	3485.6	290284	17155606	146693
006Tx1-0974	363	6	1	974	2239074	15011.3	1186247	2.1352e+06	604184	27218992	1.33425e+06	254928	13551539	7.18572e+06	187945	469809	3.29108e+06	13422099	9940849	381718	114098	80655.5	269853	14767071	61814.6	31846.3	14376241	302025	1.11885e+06	93271.9	369718	11385081	14815.9	985945	1.02377e+06	1.58551e+06	186428	13124068	16606363	67263.1	17534414	754500	969386	43696.3	29665.8	0	618020	19769054	303798
014Tx2-8245	367	14	2	8245	1556934	11600.8	407709	703751	422354	12733099	1.16018e+06	9797.08	5.00139e+06	7.39911e+06	194999	505882	1.73459e+06	3.09522e+06	6522538	46308.5	236872	64640.4	187724	118579	31677.7	0	1.19896e+06	393559	563182	106615	192525	18669312	58645.2	34095.8	16894.9	42340.9	101316	6315524	148008	6723.33	145185	14505	75398.2	47486.6	26160.5	4051.76	2.08089e+06	8965724	158400
014Tx3-8285	368	14	3	8285	1.75044e+06	13825.7	176139	429634	347630	11461843	1.10395e+06	271232	5.18719e+06	6823832	143503	423145	1597025	4724770	3181456	7790.98	76938.8	24484	208373	366919	29098.1	0	27667.3	337028	1.52151e+06	69355.9	117756	8624389	8609.11	86176.6	172423	19043.4	81559.2	3213658	203579	2838.54	212973	37088.7	26394.6	28698.2	75225.4	0	2.98049e+06	6.85825e+06	171866
014Tx3-8670	369	14	3	8670	1.17547e+06	39224.7	112186	353933	485411	10346227	626907	208659	5.78683e+06	2.26546e+06	101039	257039	2.45376e+06	2.53875e+06	3.60489e+06	0	140478	30446.8	92791	1.44518e+06	27650.4	0	95429.8	373582	848056	125211	137805	9748863	12240.8	126695	292758	14294.5	76066	2780838	600386	9659.41	654747	82634.9	60148.4	22522.5	9760.32	0	4.34326e+06	4.2591e+06	191139
015-Tx1-2364	370	15	1	2364	3.32408e+06	186892	1.71493e+06	1.70824e+06	926070	33629216	1.74713e+06	105399	13934720	8.09891e+06	160705	528087	3347395	10590829	12554141	1.05942e+06	0	101847	188183	7505964	168871	131637	29190840	207184	1.85342e+06	460224	465109	12643532	33128.5	1.30595e+06	1.25719e+06	1879830	229535	18466248	16728555	80944.8	13168048	3.56672e+06	6.44249e+06	152359	162689	3274	68033.4	23767978	274940
015Tx1-4047	371	15	1	4047	3.42323e+06	116901	2.11084e+06	1562215	917352	43517652	2.05165e+06	217617	20391518	8585439	265202	621242	4638906	16982560	18501682	546032	94069.9	331375	0	15816137	158150	128809	28657104	349928	1.37055e+06	161396	395422	18940170	266028	3013524	1.0297e+06	2850081	824116	49930512	46450864	221777	19978544	638992	22567680	183025	109094	3857.16	190298	25719368	338660
015Tx1-4538	372	15	1	4538	2.52229e+06	156999	1.02904e+06	1.04783e+06	663441	45185936	1591702	645936	21607474	7.91611e+06	249910	567368	4.8683e+06	20189654	16831430	1.22963e+06	12402.6	70596.2	150644	104050	129314	210395	34373276	208229	1.68337e+06	416640	586615	26040058	32153.9	461276	883294	0	192727	10884478	57981.4	21536.1	18285.5	9470434	18084414	68214	26154.9	0	17991	24678176	321971
016Tx1-2438	373	16	1	2438	1053659	123798	1.24947e+06	3.082e+06	425834	18711928	1.30352e+06	441787	10351765	3.96111e+06	213724	358516	3.21556e+06	12933623	9168328	70027.7	40673.9	261551	276088	16537603	73669.2	20718.7	1.3121e+06	410667	1.43921e+06	85810.1	83667.8	10521565	47053.1	3.5122e+06	984402	651602	468222	19895780	37813744	233335	16336573	1.60674e+06	24269306	55988.9	498840	23223.5	158098	8591111	377456
016Tx1-7930	374	16	1	7930	2257201	85805.6	1.68102e+06	3118340	507049	28773158	1.63345e+06	584976	15727180	8.19579e+06	229933	715297	3.96458e+06	18057124	11164155	114083	28670	214300	265076	15648283	119139	22928.6	2.36717e+06	368184	2.27539e+06	197455	177438	11892935	66706.8	3422868	1135121	1.04903e+06	342940	23799726	39158604	254967	21490312	820194	15914449	145463	610382	3175.62	244093	9925529	549381
016Tx2-1093	375	16	2	1093	1.7165e+06	40570.8	1.03357e+06	2.23305e+06	361936	17605650	1.00286e+06	789572	10528099	6088488	95999.3	349481	2.99804e+06	15078083	7105344	114892	0	50425.9	57693.7	22206706	93356.1	25026.2	689952	260964	2.34601e+06	67579.2	108938	5.47401e+06	1703.14	1.26114e+06	823250	423290	147573	5.30351e+06	13589044	84018	14887045	1.88318e+06	2.27471e+06	19524.3	161415	0	112720	6.11127e+06	180120
016Tx2-2215	376	16	2	2215	1.66067e+06	31231	858829	3362108	512946	14762893	980658	482358	11750393	8885195	111594	620230	2.61846e+06	13914309	6.61538e+06	214155	0	59482.2	158860	30083306	104174	0	345504	509637	1412794	84474.3	181521	6817904	8840.56	1402477	808553	453712	210551	5443240	16433744	101656	17199358	1.02638e+06	1.76188e+06	13691.8	191669	18722	334989	6.81453e+06	375736
016Tx3-3203	377	16	3	3203	1436849	63562.2	822715	1.8102e+06	382738	33378710	1.11985e+06	1.28299e+06	13088177	7.42792e+06	175743	274958	3.18117e+06	11066125	8019988	135222	125495	90942.3	99764.1	19917818	89647.7	0	505015	340601	3.03828e+06	84228.6	167400	8.0204e+06	13920.2	1.65269e+06	961441	567910	223922	7606992	17055450	129404	15280743	2.0912e+06	1861153	25270.2	24078.2	2626.47	615513	7900158	451424
016Tx3-6446	378	16	3	6446	1.74915e+06	55885.5	645328	2.64586e+06	510053	15427664	1.00871e+06	202987	7.8247e+06	4.81828e+06	90624.6	467108	2.09351e+06	10062293	6.68517e+06	285505	0	75041.6	188016	22106848	96282.1	0	545158	287522	1671199	115892	82964.3	6094112	5444.36	1.49111e+06	638796	508800	228412	7.63721e+06	19095050	113624	17365352	1.28265e+06	1.59218e+06	22152.3	230889	0	373978	8.38211e+06	226607
017Tx1-2035	379	17	1	2035	1.43584e+06	37358.4	337428	1.38202e+06	238210	11353597	702798	836993	7.47084e+06	3.94454e+06	92189.6	349918	2155936	12578851	4.68389e+06	228187	0	51020.1	162431	18256968	100657	0	36734.6	174182	975464	34324.6	94308.3	4.30692e+06	3244.24	1.56061e+06	624832	107249	219743	4794603	17286698	109219	15018596	1761898	1.61477e+06	13933.3	115944	6792.83	108762	4296732	356871
017Tx1-3209	380	17	1	3209	1.88641e+06	42598.7	231970	2.57243e+06	459591	16574273	738460	1277940	7.74388e+06	8.10539e+06	139446	607510	1.68113e+06	10550823	4.79668e+06	79037	0	66281.7	179765	21818758	57614.9	16685.3	587765	285337	3.18112e+06	380564	139021	3.80793e+06	960.24	1483193	547053	157453	175702	5.05459e+06	16124915	105759	13687987	4080934	3.78261e+06	21944.8	59585.7	1589.09	62275.2	3969255	253258
017Tx2-2426	381	17	2	2426	748591	78894.9	563542	1.34729e+06	355226	26516768	782856	727915	14053469	4233048	130985	494142	3720221	6.17741e+06	11112621	41733.4	138563	37730.8	237589	32186600	97388.3	5060.46	1.25149e+06	157612	2.42512e+06	135434	185847	6533414	879.31	863859	912040	287182	113781	3.157e+06	9965336	69645.3	20985814	2.45849e+06	486589	10932.8	8011.96	4940.59	1.33636e+06	6.5383e+06	209605
017Tx2-4951	382	17	2	4951	1884838	96026.4	620357	2.48824e+06	662300	20664910	1.02888e+06	1.0821e+06	12509464	6.92497e+06	123859	637335	3954511	13201804	6.84767e+06	68136	61688.8	60395.9	197761	31385930	22276	8582.37	547563	278606	1.84469e+06	103008	138263	6764878	7588.94	1.48505e+06	975178	487415	195836	5739904	16880012	102619	17724330	2.35736e+06	1.81392e+06	19427	72307.6	3793.44	174590	5802710	243135
017Tx3-4606	383	17	3	4606	1132092	62744.7	795773	2.58386e+06	178381	31827026	1.11329e+06	1.16054e+06	16046463	3.63963e+06	93366.9	384588	3688351	9646349	9720351	76565.4	42140.2	51552.2	28173.4	34353572	135111	13109.6	901949	378649	3028064	201473	157141	7.70833e+06	2556.96	1.2022e+06	961877	572205	142635	5297311	14577024	86252	21028126	1.80902e+06	834300	23190.4	16959.4	945.67	864998	9400685	234851
017Tx3--6742	384	17	3	6742	1.47335e+06	29122.3	785741	2258397	249780	29031866	997878	1.07998e+06	12325721	7.10102e+06	185346	546522	3.23614e+06	12339036	7.65715e+06	249370	11467.4	58954.7	25567.9	11619109	84303.5	16865.8	436112	427308	2.20371e+06	56874.3	139190	7763876	15241.1	1.62542e+06	925645	542362	198390	7314604	18355710	109598	16191060	2.87568e+06	2.5495e+06	28299.2	35028.7	1179.48	407517	6.90327e+06	409149
203 Tx3 0362	385	203	3	362	5127756	569911	2.3106e+06	87882	1.29339e+06	34620292	3353832	384655	23799006	8.13002e+06	406649	948119	5.01849e+06	8.3214e+06	13120456	383507	19957.1	48209.3	0	102945	158039	21987.6	39222732	330928	610739	210740	997872	21644568	64720.9	682939	1.17717e+06	3.34813e+06	600011	13672988	10861167	52479.6	9769548	290842	1.6109e+06	31089.2	7757.66	0	628210	36706076	395840
205 Tx3 0862	386	205	3	862	3.29647e+06	100241	1.75654e+06	582979	1.05922e+06	42530352	2.04376e+06	243245	18400112	14095391	291868	732515	3.58903e+06	11793159	14472175	277974	9185.74	81802.5	0	43283.4	159323	163135	48551892	482791	1.16586e+06	287821	399655	17808236	55600.9	928833	1.37405e+06	2909823	287570	18684008	15163939	82025.4	11454675	891824	1.71921e+06	171806	196266	0	3823312	27582160	252564
206 Tx2 1249	387	206	2	1249	2.60528e+06	31545.1	686840	3.38245e+06	790120	27959718	1.48164e+06	1.85319e+06	10522940	6.33764e+06	216248	806251	2.76388e+06	12263451	8548008	0	16339.2	50133	53448.9	10675058	90315.8	11890	1.0642e+06	559043	969322	114494	57235.4	10905983	25413.3	1.30477e+06	1.44855e+06	754653	219712	7.18814e+06	16820370	95432.5	14509737	2.21257e+06	2.52631e+06	76643.9	223805	3249.08	11454575	6.96524e+06	298802
206 Tx3 9678	388	206	3	9678	1.52402e+06	36457.9	976156	2.90286e+06	709812	37647804	1.78223e+06	906689	15605163	5.63328e+06	267219	772582	3.75567e+06	14206095	10173107	143513	3125.08	83090.5	96469.5	15797180	95734.6	39705.4	4123630	381273	2120671	393857	180228	12431373	23526.7	1.2289e+06	1.28048e+06	1.95035e+06	156140	11244272	18613046	75910.9	17500424	1.43817e+06	1.66545e+06	75953.1	50028.5	0	1.65557e+06	13411797	413872
203 Tx3 5247	389	203	3	5247	4463602	154178	2497300	579597	1.34028e+06	70521688	2.54227e+06	753246	26236498	9380815	446184	885386	7.07444e+06	37337464	17919354	1.60012e+06	34943.2	62703.9	13647.1	94893.9	123451	263820	52948972	404710	1.42745e+06	349980	1.17277e+06	27806856	22132.3	265078	590842	0	206449	9340501	65258.5	14198.6	22888.5	9129071	8639179	107873	2953.74	5342.33	56543	32771178	389821
206 Tx1 6818a	390	206	1	6818a	2.79716e+06	143153	4.51339e+06	2232028	1.48258e+06	45719676	2.14172e+06	0	22048870	9406164	353591	1.32318e+06	4655139	11017552	17435150	1.31715e+06	71099.4	93961.4	35569.3	117927	81430.3	60493.9	21063392	479952	1.31499e+06	506465	553842	26799664	58948.3	701392	436055	0	259619	24058802	98120.1	38090.2	12381.6	4.27098e+06	31089830	211591	116578	14119.4	161783	27008018	403220
207 Tx1 5874	391	207	1	5874	1.99872e+06	18267	1.3056e+06	2.68847e+06	1.13677e+06	35474132	2.05804e+06	518805	22517638	6994860	309981	607564	4.62305e+06	14144981	10136079	115349	22217.6	75113.8	60929.2	9473452	82596	62723.5	7.4881e+06	495409	2639424	73609.1	167752	14347960	32703	1.25378e+06	1.42273e+06	1.2801e+06	142467	10847341	17101312	76309.4	17275234	1.91364e+06	2.56375e+06	124223	41009.8	0	2.30688e+06	15263541	313904
205 Tx3 7984	392	205	3	7984	2.91483e+06	35958.5	2.59242e+06	1299473	1077599	29909816	1.89567e+06	13806.9	12542893	6.07487e+06	347021	843281	3.12875e+06	10220385	13725171	902863	23163.4	87246.9	313741	169874	168706	205000	39197700	356463	1.08678e+06	335791	590754	15510672	38749.8	1.00829e+06	1.3283e+06	2046299	240113	14719123	15326453	79676.6	14041255	879130	1865428	172695	48194	2357.82	1.08035e+06	30311626	168065
206 Tx1 6818b	393	206	1	6818b	2.98724e+06	87951.6	2.26893e+06	1.26673e+06	1.07081e+06	43764896	1.7733e+06	20621.1	18764386	6959892	298819	987958	4396860	20764770	14562451	1.62121e+06	111239	98869.1	1.39373e+06	518108	133638	182463	32203806	498342	2.12279e+06	368660	630609	20848606	37431	587893	777674	341067	199814	18609908	1.86862e+06	30594.5	953434	10366361	23474698	148382	30413.4	12426.1	6620.64	28765142	317408
207 Tx1 0733	394	207	1	733	2690461	32299.7	2973469	4.07446e+06	1.24939e+06	31741662	1.99839e+06	466559	19979918	7921792	445503	826429	4.72055e+06	12792752	10084505	241533	23820.9	79731.8	1.44954e+06	10023969	179112	86017.1	5515304	617373	2.13121e+06	547591	237622	17976424	50348.4	1.6178e+06	1672374	1.80817e+06	183308	12955861	22644298	114322	23463314	1.27085e+06	4.14356e+06	165037	26990	937.01	497740	13430797	322675
209 Tx3 4800	395	209	3	4800	1.58826e+06	0	1.32394e+06	2516432	799444	31865584	1.34342e+06	125344	19229014	4.55285e+06	328231	353843	5.84624e+06	10775448	8023382	485427	150603	79503.6	995165	4880216	168040	153206	29802290	283220	1.59635e+06	170928	427892	15324985	33170.5	1.35395e+06	1.4184e+06	2.44084e+06	233120	14332277	20821648	100717	20680534	3.1562e+06	3.95113e+06	47423.8	16614.4	14013.2	86699.4	23695038	203849
211 Tx3 2525	396	211	3	2525	2.08671e+06	45185.8	1.11103e+06	3919465	831951	35895244	1.55574e+06	862735	16372692	5.14176e+06	115536	661257	4.63516e+06	14482093	10226031	137579	0	95024.5	556703	24590094	108560	0	286938	306712	2.11445e+06	82746	161057	14024681	31200	1.6202e+06	1.42141e+06	1.33014e+06	208544	8.31097e+06	20930974	115803	19468450	1.40447e+06	3450480	44992.4	75869.1	0	104343	12638373	500206
211 Tx3 0150	397	211	3	150	2.61028e+06	36253.6	1.03639e+06	3.90708e+06	833010	32723386	1.61388e+06	1.3066e+06	15873477	5.0597e+06	257948	721160	4.71751e+06	15710997	8324648	114065	24889.9	78665.3	477567	34956016	107829	51861.2	1.21666e+06	536047	2320256	289500	161633	11626107	20558.2	1625499	1.42266e+06	861904	265862	7.55935e+06	19445764	116626	20191056	1.32024e+06	3.05599e+06	36189	6300.55	0	268342	7661488	431396
211 Tx2 5764	398	211	2	5764	2521402	54746.9	1.68803e+06	2.64495e+06	1025906	40575564	1766889	1.06794e+06	21363126	6.22226e+06	222672	434554	5920594	14006960	12104337	230172	3188.65	58198.7	287879	16745427	98742.4	10986.6	379881	440957	1.57605e+06	126541	171515	15309525	24860.4	1.02449e+06	1.55265e+06	1.01673e+06	159240	8.07116e+06	13994645	67702.3	16526903	3.16315e+06	3711210	73893.3	5489.27	882.76	601348	9768983	408037
211 Tx2 8838	399	211	2	8838	2.55532e+06	49508.9	1.43641e+06	3.63778e+06	1223716	42206608	2.32597e+06	1.64427e+06	18531522	9593445	223348	734686	5.78538e+06	13622948	12381772	72784.6	89961.7	65735.2	153761	17352520	109467	28538.2	1.76549e+06	531982	5.05805e+06	85929.4	145959	14274236	25801.9	939806	1.50961e+06	1.3992e+06	251140	7469186	14905971	77791.8	16077528	3.06506e+06	2.18967e+06	53274.5	9856.54	0	970631	11589203	222019
209 Tx3 5496	400	209	3	5496	2.54372e+06	45082	1.16584e+06	1.02336e+06	679072	24830642	1.27501e+06	50388.4	12771993	5.37972e+06	197404	432210	3.13195e+06	11249733	14754896	690367	39047.3	78156.6	218235	12413467	187848	110113	26476730	211367	2.01948e+06	112647	388921	13395164	33554.9	1.34317e+06	1523654	2.47936e+06	262419	15740868	19685644	99552.8	17606758	3462508	4808100	81842.9	22466.4	3818.84	113319	20527410	535768
211 Tx1 4525	401	211	1	4525	3.30073e+06	53031.5	1.78093e+06	2.61361e+06	825125	59685708	2021296	148506	25132216	9999833	298264	756034	5.68657e+06	17657118	14121259	726785	49903.2	96307.2	243686	10375825	111631	56792.7	13953987	284420	2.40456e+06	681495	306940	15480701	28755.8	771526	913582	2571502	268507	15713320	17144846	70285.4	16418605	3.33189e+06	3786942	103079	79391.7	10905.6	347940	21198018	368842
211 Tx1 7512	402	211	1	7512	1.45314e+06	32652.3	803895	2.1793e+06	597533	28221678	1.00556e+06	471820	13488227	4.78143e+06	148580	435543	4.34312e+06	8998839	7.7518e+06	795827	67127.6	79626.8	534468	23695286	120007	28446	16813352	186562	2256767	594692	322239	13688897	28233.4	1.69224e+06	1.77076e+06	1.40396e+06	156757	11280801	21351138	121122	22625178	2.64352e+06	2665164	41203.7	12262.4	0	220150	18560932	378837
210 Tx3 3280	403	210	3	3280	2978960	229003	2877988	3.58829e+06	1.03606e+06	57513012	2082383	77123.3	32521904	7.07925e+06	306400	716334	7.43809e+06	19890582	10885820	1.09887e+06	110471	89509.6	330364	3.89297e+06	136187	133280	18383638	294355	2.67169e+06	561443	583191	29341064	37180.2	911367	1.69771e+06	0	199144	15376777	49256.6	53366.4	29069.9	9610843	25488080	115417	2958.34	2586.5	196783	21963290	318038
209 Tx2 4148	404	209	2	4148	3.00042e+06	49679.1	1199909	1.48425e+06	687949	51667972	2.06522e+06	356138	20051230	9028002	338447	827710	5.70432e+06	14341461	21312440	1.33024e+06	0	71209.6	378502	1588015	135020	94508.2	15136305	387643	1.18996e+06	60223.1	293717	15913513	42832.1	828862	993451	2.38273e+06	208202	12610208	14576600	68166.6	12033715	2.08936e+06	4.85296e+06	83727.4	61954.8	1510.1	76676.8	23454378	910206
209 Tx2 4202	405	209	2	4202	2.08809e+06	116543	1.91375e+06	2866374	1.02138e+06	37130196	1.78255e+06	223724	23114114	8493011	175085	920715	4.77099e+06	16896382	16098952	981750	29768.9	80793	1.29866e+06	42834.4	98332.4	157608	17166168	243211	2.0312e+06	404682	273394	17878186	39502	767193	896745	3.01878e+06	214059	14440708	14681036	66077.4	13410557	2.17627e+06	6457768	84449.4	149221	6548.46	93381.3	23575646	523320
210 Tx2 6696	406	210	2	6696	1688594	84197.8	606642	2.76545e+06	685661	33008602	1.12421e+06	1.10671e+06	15471528	7.37139e+06	168785	722883	3.9663e+06	17471280	9158297	360379	8197.25	84902.9	774559	28983174	106183	21610	5.75422e+06	351625	1401110	90977.8	133794	12425855	41183.6	2.02677e+06	1585143	1398217	182233	9607652	23662664	153850	21259288	982136	4281336	64249.4	20673.4	985.26	462271	14670537	145051
209 Tx1 5711a	407	209	1	5711a	3889738	247613	3763867	1.65536e+06	1.34826e+06	45598684	2.02292e+06	988638	25638960	8.14629e+06	294166	851123	8087304	25327334	12989697	1.28248e+06	72147.3	55856.5	982731	51128	129741	211779	27353398	480114	1.629e+06	825598	527786	23941864	30047.8	553204	1.29898e+06	0	129072	10316481	67771.6	36531.2	28493.7	8880000	14242212	184452	12440.3	0	24539.6	20645494	345654
209 Tx1 5711b	408	209	1	5711b	3562980	175340	2.70985e+06	1.49799e+06	893431	33677184	1.69759e+06	944054	16699099	9651444	345093	805645	5391596	18771590	11859091	1.48939e+06	26313.4	75019.8	331753	84248	152814	207172	25398768	325453	1.25972e+06	715694	499564	24330098	28659.3	584552	1.0337e+06	13647.8	137507	11244099	78187.8	34387.6	45490.3	7263320	16055583	206093	87517.5	1257.29	34029.2	19392126	310101
210 Tx1 9773	409	210	1	9773	3772312	218762	2.90369e+06	2.78918e+06	1.00992e+06	27874542	1.84461e+06	320990	16614337	8921875	309306	726466	3809368	12175829	13444429	846430	442848	79296.3	491898	11496093	135263	104493	10624997	465814	1.83023e+06	432620	389013	15750592	23820.1	904882	1.5126e+06	1741836	123563	10498113	12561593	58194.9	14219083	1.86987e+06	3.23143e+06	125372	242744	0	379062	16061513	212782
201 Tx2 1614	410	201	2	1614	3360335	1.17677e+06	1.25377e+06	7.32851e+06	926018	32219664	1343242	2418251	14393872	9193601	301917	896496	9392853	18459238	14037653	495593	7565.18	29910.5	38720.2	2.31669e+06	27455.5	21893.8	2255882	442744	4.59258e+06	1.62072e+06	158896	10782675	5049.88	670115	764170	0	101822	3980524	33108.6	38425.4	29848.8	7.3019e+06	14873384	14514	207094	22774.3	0	4.25361e+06	365844
202 Tx3 6698	411	202	3	6698	5070652	59094.2	1.33895e+06	1.96694e+06	507503	31842240	1.42382e+06	49987.4	15037761	10856204	344292	426834	2.92794e+06	11432951	10752121	658814	225291	95391.4	358516	76857.9	144757	29877.2	14462873	184632	2.13077e+06	405387	366075	16811766	55630.1	945822	1.34644e+06	3.62439e+06	191508	17897810	18027816	66678.9	13699424	2.72714e+06	5428469	203585	14914.4	4417.6	659685	21987494	294776
202 Tx2 37943	412	202	2	37943	3.04091e+06	87644.8	951685	847506	498012	10200799	656156	16090.8	5.06004e+06	6652346	267659	528606	768971	5.90684e+06	6.80338e+06	583243	49108.8	70722.3	22321.4	65143.7	105797	58015.5	18837280	181741	936318	148400	332440	7346220	27767.9	550584	481945	1.5464e+06	220498	15992657	14201487	38400.3	9995797	1.46291e+06	2.10317e+06	73928.6	30082.8	2686.61	270941	15134553	216102
205 Tx1 2463	413	205	1	2463	3.13955e+06	44380.9	1.50431e+06	1.91369e+06	854186	39538796	2.51913e+06	27023	23449328	8255296	319700	817500	6.03694e+06	14782108	12477577	736613	19613.6	76177.6	479414	75136.6	137970	118025	27583714	311718	2.11722e+06	165503	417634	16068955	55062.7	1.27706e+06	1.42564e+06	2.94328e+06	195192	17044264	19534158	92945	17507368	1.58274e+06	3.60797e+06	203642	78868.9	1585.74	373481	22551942	435826
203 Tx1 2161	414	203	1	2161	3188370	102267	3.10919e+06	2.03002e+06	704920	29723784	1.78125e+06	259206	12442875	7983398	162693	793176	2.92541e+06	12375935	14347407	565464	175611	72078	39051.7	87147.1	171095	54432.7	28442598	360975	1.41021e+06	75520.1	518312	15546211	50142.5	961985	1.28913e+06	2.76946e+06	235113	15560848	15992321	66798.4	11762440	707144	2362529	118439	70720.8	0	1165370	23503218	715407
204 Tx1 8780	415	204	1	8780	1.99038e+06	63176.1	943288	3.16505e+06	591281	22761864	1.12429e+06	700222	11222819	6031548	244353	486549	3.5682e+06	12994784	8.16807e+06	80485.4	0	70599.5	255708	51045084	123814	16123.4	456463	421420	2.12236e+06	139767	168548	8446039	8841.68	1.81338e+06	956287	367133	372214	6.47475e+06	22011866	134281	19789546	850639	3.46574e+06	29452	91117.4	0	204507	7.95359e+06	232158
202 Tx2 80047	416	202	2	80047	1632102	33696	845689	1994836	533034	18614706	919142	223743	8437058	5.80967e+06	86407.8	650881	2.24083e+06	9608549	6.30309e+06	275462	94138.8	109309	210466	11234884	101426	35468	11756400	236899	2.42211e+06	177307	99503.3	13173987	56665.5	1.83372e+06	1.56588e+06	1719617	195413	14377285	23225184	123059	18007198	2099257	5893800	93567.6	264024	0	750913	13291165	233023
202 Tx1 2940	417	202	1	2940	2.59258e+06	127842	1.80761e+06	2332232	686161	44951824	1.38856e+06	170375	19304448	9234879	228824	802874	4.6482e+06	12560016	16051659	379992	34075.9	85841.5	464033	47083	99264.8	115900	12087949	311169	1.28779e+06	914493	246812	14599971	31089.5	954857	932116	2.81197e+06	305359	16044784	18073618	73607.9	15189437	1.73869e+06	4514852	102457	81021.1	3767.66	258357	16792198	394034
201 Tx3 8830	418	201	3	8830	2.5899e+06	86331.3	2315803	3.45272e+06	1104355	40086116	2.19307e+06	338159	19443370	10503657	330576	1.21189e+06	4.73889e+06	16836118	5.45872e+06	61335.9	74319.9	103808	453576	90160.2	133879	104793	7.59281e+06	420492	1.23033e+06	101927	255717	16140597	43722.7	1.01789e+06	1324538	2.26283e+06	199047	13963296	16804240	65928.7	15644621	1.43041e+06	3.48053e+06	120091	210996	0	4349050	18666338	656786
201 Tx2 4970	419	201	2	4970	5.63844e+06	225536	3.34854e+06	7.54217e+06	1.92248e+06	69733288	2.72773e+06	2.44159e+06	27332696	16054069	422361	1449946	12256851	19162024	17495994	786862	0	55525.1	181002	102305	133275	50846.9	4319874	588287	4272326	431092	298326	13204855	7142.41	617733	599044	0	134201	11031368	48379.5	44850.9	59698.4	5.61241e+06	22813904	96953.9	264402	8903.33	14225.1	7391972	577885
203 Tx2 8257	420	203	2	8257	3.58061e+06	184723	3590686	2.51626e+06	1.36124e+06	57217248	2.35472e+06	1.50996e+06	24301834	9228781	438571	1.33108e+06	7.61551e+06	21953394	17657746	1.04414e+06	0	81550.5	492115	527787	114609	121372	13384027	422574	1.23765e+06	204964	561819	32697192	46168.8	689557	1.07071e+06	0	193249	16539549	62729.4	37526.1	35077.6	6.239e+06	21782326	194165	245789	833.83	104226	20063566	474264
202 Tx1 2157	421	202	1	2157	2.0782e+06	50218	1.55548e+06	3.31519e+06	954920	32339566	1.35164e+06	169301	17019790	6655088	218509	796481	4.35322e+06	14910112	11644167	353494	11760.7	68529.1	519266	81171.7	126797	118841	11575120	310174	2.30032e+06	369199	306273	16756701	37284.7	1.14276e+06	1.4995e+06	2.3759e+06	184438	13288048	17928832	84128.7	15902516	2940998	5.48729e+06	99523.5	16558.6	855.54	429542	17664062	405291
205 Tx2 9180	422	205	2	9180	2.85598e+06	59156.2	1.01491e+06	1500411	700190	28980528	1.23701e+06	98638.7	15806496	9380667	195654	582392	3385087	10859500	13753133	594940	68773.4	101016	398375	3.5607e+06	115917	118898	33241888	370669	1.28791e+06	652116	388460	12367044	44014.3	1.45442e+06	1.38974e+06	2.07364e+06	231792	16100061	21620030	119078	19636786	1.51481e+06	2.30074e+06	152491	2521.33	4231.13	569164	20585846	232241
205 Tx2 7927	423	205	2	7927	3190436	52086.2	1.75787e+06	1.63073e+06	784000	45094852	1.9229e+06	107810	17158770	9156135	327643	636464	3.84647e+06	16946738	15715091	598167	22979.5	76462.3	143612	34006.1	135448	78968	26151530	269529	2.33725e+06	738705	429076	13495240	28811	876093	1.03399e+06	2.89907e+06	239746	15354240	17188984	75492.7	16231791	2.0852e+06	1.7394e+06	123142	58847.2	0	204907	24816538	516062
202 Tx3 0180	424	202	3	180	3827002	825406	2249537	6547912	1.70764e+06	57955012	3.28538e+06	3147495	35713404	7.78145e+06	372386	1.12018e+06	17012354	26388206	12925525	569980	0	54397.1	259767	43593.6	122236	78068.8	4278618	813102	5.03119e+06	545092	252304	13815592	2245.43	444236	800609	0	83853	6.53769e+06	85211.6	23724.1	60678.2	7603736	12680088	28424.5	66842.2	20085	0	9815598	532470
203 Tx1 9780	425	203	1	9780	1.98241e+06	41677.1	1.05578e+06	1.44095e+06	559322	16455555	1.01693e+06	123298	6.59567e+06	4650732	219436	605430	1.77754e+06	7.47496e+06	10484214	709584	92289.9	79773.7	129215	64320.2	110042	91798.2	19918224	253389	741636	109549	301585	13360453	23481.4	885704	1.04435e+06	2236135	175117	12506085	14688796	69029.8	11848925	1.58525e+06	3.03054e+06	69641.4	201332	2419.75	347789	17799002	332271
205 Tx1 6140	426	205	1	6140	2936168	12769.8	1634731	2120500	831285	35676452	2.27885e+06	18662.6	16655572	13671111	240331	775648	4731292	17818814	21207658	427112	52746.1	67248.7	347544	68986.9	128574	53479.9	18079008	332754	1.12585e+06	163515	333740	15363217	33586.8	884414	1.21465e+06	2856540	192921	12969960	14300017	67447.4	14216083	1.10959e+06	1.94891e+06	115925	14678	0	986097	20955512	282278
201 Tx3 5588	427	201	3	5588	3.83259e+06	130844	2.58948e+06	4.44611e+06	1.2337e+06	34694544	2.61082e+06	197709	21976666	9823059	513676	905321	4.43523e+06	12341349	14573021	372266	184968	81177.3	477996	84474.2	144033	16779.1	6478706	606657	1889467	427395	354076	17637546	58109.6	1.05257e+06	1305700	1553267	195482	17254688	17854976	85546.3	14698077	1.95629e+06	8330922	320607	9334.32	22107.8	3.00654e+06	13437020	366630
201 Tx1 9094	428	201	1	9094	2.71436e+06	60169	1.17574e+06	2.94969e+06	641258	49105252	1.7013e+06	1071357	14954695	6679592	279208	628360	4.58201e+06	15802552	14004544	59315.4	79672.5	87304	222671	6.50912e+06	98771.2	67385.9	1.24983e+06	408872	2.1049e+06	65844.3	106115	10886479	14452.8	877640	1.07414e+06	1.59409e+06	173101	8401583	14989960	64558.9	15168720	2.29088e+06	2175165	59172.1	14270	1012.39	893662	9313625	418028
201 Tx1 4932	429	201	1	4932	2.09654e+06	51240.9	715820	2989353	664919	25230250	1087068	596319	12568327	8.01117e+06	111868	870548	2.76463e+06	15129956	9677994	25274.8	57183.9	86967.1	292790	28734310	42980.5	0	1.6142e+06	541335	1.66545e+06	60029.6	114752	11332813	35208.8	1.79232e+06	1.30439e+06	1.16179e+06	245806	9503858	23129062	123741	17937850	1.1715e+06	2865506	51914.4	236506	0	622110	9487709	289999
[truncated: 43 more columns]

## Sheet: Recipient RBCs
Matt's code	RBCs Global Report	Time	Subject	Study Arm (1= <10 day, 2= >30 day)	Did units transfused meet age criteria (1=yes, 2=no)	L-alanine	L-arginine	L-asparagine	L-aspartate	L-glutamate	L-glutamine	glycine	L-histidine	L-leucine/isoleucine	L-lysine	L-methionine	L-phenylalanine	L-proline	L-serine	L-threonine	L-tryptophan	L-tyrosine	L-valine	ATP	ADP	AMP	dAMP	GDP	GMP	CMP	Cytidine	dTMP	Thymidine	UDP	UMP	Uracil	IMP	Inosine	Hypoxanthine	Xanthine	Allantoate	(S)(+)-Allantoin	5-Hydroxyisourate	Urate	2'3'-Cyclic CMP	5-6-Dihydrothymine	4-Pyridoxate	Nicotinamide	Nicotinate ribonucleotide
SAS-002, Tx2, Pre	101	4	2	2	1	2863737	66616.3	378668	4.25637e+06	1.37046e+06	4.58752e+06	899502	863920	12071728	1601448	724343	5.47395e+06	9476848	456205	411850	460547	696539	1.2335e+06	9868797	8.0734e+06	1.13731e+06	57660.5	617293	324733	52214.3	100415	50254.2	397182	6.59895e+06	77301.2	29152.6	53838528	816383	2.39811e+06	41490.4	123836	152702	912598	16010357	0	781655	170741	1.67588e+06	190038
SAS-002, Tx2, Post 1	89	5	2	2	1	4.54823e+06	128719	663824	5.18984e+06	2973596	4.72744e+06	1.26441e+06	1.21382e+06	25290954	2614192	1.94445e+06	11111053	12287471	839950	1122192	786209	1.43063e+06	2562853	4.94803e+06	7940638	1411481	56705.7	1.00349e+06	905369	52859.8	123028	53748.9	205414	1688769	229003	41655.8	89292224	1.97096e+06	6.57218e+06	24113.6	75264.7	96637.9	1.40425e+06	16217429	17536.3	643722	134292	2.49845e+06	195158
SAS-002, Tx2, Post 2	93	6	2	2	1	2.58544e+06	24391.7	548207	3.84855e+06	1656961	4.6672e+06	621555	676200	13131199	898349	373716	3347827	6.5815e+06	663794	529535	761427	1.02031e+06	1.77785e+06	9957220	8974601	1.19942e+06	108133	898682	587626	15152.4	25693.2	16460	175887	1.49244e+06	65589.6	15109.2	72346848	1.24696e+06	3299259	24914.3	17177.9	63544.5	834243	14934960	0	487659	166669	1.56446e+06	167481
SAS-002, Tx3, Pre	97	7	2	2	1	2168927	142359	446132	4.33252e+06	1.42224e+06	3.84573e+06	755170	842379	14450459	2.07239e+06	772092	6.97014e+06	10736999	431266	549953	674269	968972	1.68488e+06	2.98092e+06	8549954	3.7814e+06	127522	1.03194e+06	1.78537e+06	95384.4	44838.6	35814.2	1.40976e+06	8723077	296111	37136.9	59909612	781483	1418619	75782.2	201578	97695.4	892905	17880336	0	629541	119254	1.47745e+06	186303
SAS-002, Tx3, Post 1	107	8	2	2	1	3.27121e+06	98611.4	629483	3279055	1.68153e+06	3.33882e+06	856753	1.38755e+06	23978032	2.17212e+06	1529561	12446705	15115181	653387	956909	686300	1.78267e+06	2.73634e+06	2.42784e+06	6652416	3038364	71621.6	928170	1.46421e+06	53466.2	48044.7	262913	181932	1.23891e+06	124724	31004.5	79886648	790684	7.04362e+06	1263.95	37932.5	29734.1	1.0032e+06	10954120	8051.61	472392	121512	2581235	165303
SAS-002, Tx3, Post 2	109	9	2	2	1	2.88595e+06	89079.6	620058	3.76146e+06	1499494	4809474	832972	1.27124e+06	23925670	2.32315e+06	1.01262e+06	9914523	14829872	606430	818258	725087	1367719	2.87525e+06	3.65089e+06	7.35603e+06	2.36872e+06	0	963261	1.26028e+06	54057	33574.5	64709.6	129593	482500	157527	19846.5	77376088	897827	7704720	23998.5	24537.2	52967	1.82297e+06	11239579	9526.11	498879	157193	2790447	168743
SAS-003, Tx1, Pre	91	1	3	1	1	5474892	5.88836e+06	1.71049e+06	6810648	17687130	8947500	4215744	3.37928e+06	112724640	6.31874e+06	12415317	52942324	29121542	4342790	5.31772e+06	2348354	4.7042e+06	7.80301e+06	340241	3966424	3.50073e+06	29390.3	398248	11490248	286141	158585	11312.5	8930.53	4.68142e+06	1.5093e+06	767594	101514984	1.17005e+06	7.47233e+06	74930.4	157832	0	2.22142e+06	6468936	61355.5	447571	388738	2696952	126532
SAS-003, Tx 1, Post 1	73	2	3	1	1	2.98593e+06	52247	494518	4.56166e+06	1734083	2.4322e+06	1.24802e+06	961103	11472393	1.52927e+06	699569	9080732	10895444	599875	887076	563040	931805	2.09226e+06	3.64137e+06	9579500	3.4276e+06	126040	860287	1.67724e+06	61928.1	105387	86439.8	1887.17	4.43604e+06	166342	28985.3	87804760	813925	4.49615e+06	2593.28	82058.9	29077.5	519132	10290064	0	392077	427876	1849489	235892
SAS-003, Tx1, Post 2	113	3	3	1	1	2.0984e+06	67799.2	414415	3031126	2.427e+06	2.92323e+06	1.26024e+06	1.05904e+06	11726121	1.76989e+06	801608	10372375	13243841	433108	967560	565800	767956	2.03618e+06	2.80116e+06	9160233	5.45558e+06	67750.6	741289	1.70454e+06	241177	42763.8	16654.7	0	10894581	246270	80819.2	45554640	623636	3.65456e+06	60740	254028	60147	594997	7683422	39804.3	493801	641543	1.8455e+06	209206
SAS-003, Tx2, Pre	92	4	3	1	1	2.99181e+06	56792.3	596301	3.17593e+06	4.46598e+06	1.97877e+06	1.25114e+06	1.11127e+06	19873502	1.94114e+06	1217055	11229288	13763024	585484	1.16884e+06	459335	1273966	2.88163e+06	3.53284e+06	8419536	2.98954e+06	104529	1.26719e+06	1657378	68471.1	32825.2	43446.3	27596.7	1.14357e+06	146757	44837.7	62223060	3.83103e+06	14580733	29175.7	20305.3	63464.1	564140	4.46295e+06	0	489316	459399	2.96537e+06	182508
SAS-003, Tx2, Post 1	75	5	3	1	1	3.3742e+06	630943	975668	4822248	6535040	4.3196e+06	1.88937e+06	1.54651e+06	53148128	3766115	5.59898e+06	24195648	15608848	1.63742e+06	2.4388e+06	924160	2.05237e+06	3806436	252505	2.37809e+06	4886822	100358	392925	5.58732e+06	276346	99855.5	95840.9	13017.8	4496676	1.19828e+06	266907	83701144	419296	9650340	117840	140157	62672.6	973633	4.84385e+06	72374.3	514873	867042	3.94177e+06	51335.2
SAS-003, Tx2, Post 2	102	6	3	1	1	2836329	102082	707690	3779670	5054621	1.475e+06	1.14046e+06	1303863	21433890	2734853	1189808	12361164	13877060	585782	1.29228e+06	460226	1.32243e+06	2.30296e+06	1.77057e+06	5.18214e+06	2.46981e+06	89634.2	1.07624e+06	1.81749e+06	116022	52751.7	94233.7	2420.04	1.11746e+06	215814	54659.4	58142132	3.94828e+06	11556221	26113	32248.1	141730	570234	6.6969e+06	0	433073	408986	2.35522e+06	152340
SAS-003, Tx3, Pre	90	7	3	1	1	1.9474e+06	95777.2	343784	4.57447e+06	2.26063e+06	2941267	892582	928816	15415880	1.94681e+06	1.00248e+06	9290717	9333293	501433	885800	682103	798442	1.96466e+06	1.82806e+06	9634394	4798338	92890.5	665328	2.46561e+06	252310	142588	35720.3	1905.81	12628747	426956	79006.9	30747206	236862	641681	38203.8	270123	69322	323610	11401205	29453.7	502005	466297	1.06219e+06	113991
SAS-003, Tx3, Post 1	106	8	3	1	1	4.18985e+06	190721	701709	3864771	5.57798e+06	1447357	1.33239e+06	1.67258e+06	24593902	3516899	2.00124e+06	14866911	12989915	1.07784e+06	1.36709e+06	715032	1.5648e+06	3.02431e+06	478315	3.11504e+06	2901906	46677.3	831263	3.24665e+06	158639	96164.6	82236.3	5166.79	2.47382e+06	497551	61360.7	68833384	1969481	12966101	42451.4	98910.9	45608.4	382192	7669984	61729.2	664939	223765	2430304	202511
SAS-003, Tx3, Post 2	99	9	3	1	1	2.2087e+06	52170.2	449611	4.76534e+06	3874076	1.84513e+06	1.07952e+06	1.01637e+06	9517927	1584246	410431	8.02105e+06	8412849	228863	757861	335055	777540	1.61406e+06	6.81285e+06	10455273	3.39052e+06	40614.3	1111354	939300	37969.7	88954.8	196363	0	455914	35360.7	37150.6	45808256	2.29743e+06	10765501	14160.4	22295.8	184861	641486	9772277	20700.7	582145	176992	2643437	144825
SAS-004, Tx2, Pre	80	4	4	1	1	5640338	134481	625380	2.77247e+06	3.41381e+06	5.21389e+06	1.19519e+06	1.12883e+06	21645810	2.78072e+06	2692971	11049155	13646505	973562	2045894	923401	2.36912e+06	2.09327e+06	380506	4066871	5.51182e+06	316195	310857	2.61574e+06	40102.6	336589	48479.2	1907.7	9049903	812625	278492	50191812	3.22962e+06	9805369	156091	178142	69652.8	999089	22512634	346536	3.21311e+06	127854	2.9095e+06	71092.4
SAS-004, Tx2, Post 1	108	5	4	1	1	5848596	66628.1	700644	2.56797e+06	3114896	4.33188e+06	988992	967246	12245784	2.04038e+06	1.1449e+06	7.63327e+06	14042524	718843	1.68734e+06	425526	1.92397e+06	1.70622e+06	851905	4.59836e+06	3.65831e+06	225684	567564	1.50287e+06	17834.6	161122	148653	54758.5	2.73376e+06	412117	143750	45813780	7.25636e+06	15329499	48384.2	52046.3	17122	1.141e+06	15055579	186035	2.33563e+06	97641.6	2.64489e+06	115086
004 Tx2 post 2	30	6	4	1	1	5879376	52595.9	629576	3.32488e+06	2.62597e+06	5.70126e+06	1.07323e+06	778972	17781196	2116492	1.74515e+06	7985028	13473629	848197	1.90704e+06	617239	2278656	1801778	1.51708e+06	7.14636e+06	4511749	212351	444828	1.21408e+06	26283	291890	16939	250249	4.47576e+06	689021	133368	40883500	7.89491e+06	15003628	75186.6	82755.6	100387	1648575	16677339	201329	2616287	146050	3.25692e+06	82094.6
SAS-004, Tx3, Pre	78	7	4	1	1	3913785	217041	540723	3346017	3.35774e+06	5.05826e+06	1.27268e+06	1.04421e+06	30291846	3.55234e+06	2.05876e+06	11989768	15209487	887940	1.89882e+06	1.11253e+06	2.28997e+06	2930995	115395	2099358	8.2112e+06	259677	113178	3.68811e+06	154953	123011	39036.4	7114.66	12190395	1.09125e+06	289214	47094144	900849	2.15126e+06	267483	331812	0	802432	24028726	322864	2043049	98348.7	1.55567e+06	37788.3
SAS-004, Tx3, Post 1	76	8	4	1	1	3902674	119470	625544	2.41742e+06	2.94555e+06	4.69178e+06	1036043	1.13078e+06	23564352	2.66507e+06	2177583	12048840	15153277	835718	1.69968e+06	1.02601e+06	1.83177e+06	2458471	157995	2.19553e+06	6081840	260785	165645	3.50143e+06	29369.2	110114	59996.4	334943	12805859	1.03731e+06	188254	56756624	758895	2.62547e+06	107525	342281	19031.4	805447	27230442	140210	1.74725e+06	71215.9	1742381	110919
SAS-004, Tx3, Post 2	81	9	4	1	1	4.0392e+06	30430	648419	2530106	2.63498e+06	5.01337e+06	835269	1.30457e+06	22115714	2.81413e+06	1.55582e+06	10553466	14265624	783167	1.68405e+06	926746	2.83121e+06	2.48411e+06	2.84055e+06	9359143	5.0991e+06	185002	753597	1.66226e+06	77958.7	109491	20501.2	350353	5.85485e+06	576468	31286.8	72088864	4.95884e+06	11181328	124865	149983	78953.6	1.39548e+06	24866104	96151.8	1.94107e+06	167834	3031185	205260
SAS-005, Tx3, Pre	110	7	5	1	1	4218048	58886.9	511329	3.83553e+06	2.87178e+06	5367129	990974	982624	16323436	2.16765e+06	1.23696e+06	9450175	14953157	439979	1.40613e+06	725908	1.71123e+06	1977170	152892	2.59036e+06	6811860	231219	231871	2.37243e+06	21583.2	76244	47199	3442.85	9786465	220064	158715	46985892	683383	2.43674e+06	77536.4	291572	74856.1	1.13314e+06	23143834	129469	1.68262e+06	74793.8	1.81471e+06	51762.7
SAS-005, Tx 3, Post 1	103	8	5	1	1	3169591	72134.3	381153	3.9637e+06	1.9988e+06	4.98885e+06	743851	864480	12772656	1.86304e+06	907408	7.27657e+06	12932363	514259	1.16681e+06	464422	1.30904e+06	1.60685e+06	464491	5.22685e+06	7.45477e+06	189218	332314	1.94361e+06	0	36366.7	45465	117235	10351945	195211	68788.3	48650164	450381	1.91532e+06	59904.3	218644	61553.9	930429	23802594	66928.5	1.68034e+06	84860.2	1.63807e+06	50771.9
SAS-005, Tx3, Post 2	77	9	5	1	1	4356366	33989.2	491869	4.46663e+06	2.49245e+06	5.26896e+06	851705	801222	14578997	1.85606e+06	1.35002e+06	8.25311e+06	11860636	623133	1.21637e+06	551097	1.4561e+06	1439019	376972	4079586	6156194	228780	285613	1.97291e+06	0	118563	47926	440815	7.67857e+06	355767	130379	57743564	777766	3.61663e+06	60574.5	174169	51825	1390316	23225654	84724.9	1.59948e+06	110857	2481736	44921.4
SAS-006, Baseline	98	0	6	2	1	3.67652e+06	53915.5	546943	2.83597e+06	3.16006e+06	4.06415e+06	928437	1.03889e+06	15190667	1.83104e+06	1.04314e+06	8656192	8590273	757696	1.0403e+06	430636	1.22732e+06	1.70047e+06	608717	3.85382e+06	4.07172e+06	203682	419780	1.93807e+06	28399.7	78637.5	44154.1	14103.3	3.25104e+06	291634	108747	70794736	1748881	12046363	54125.1	60809	0	1.12978e+06	8.04964e+06	60636.5	203679	90448.3	3310722	82415.7
SAS-006, TX1, Pre	111	1	6	2	1	4654307	147769	694559	3.82077e+06	4.32246e+06	5.37465e+06	1.27951e+06	1327392	36501488	3.65328e+06	2.41269e+06	12707320	15574568	997552	1.95917e+06	737453	1.87133e+06	3.09137e+06	245664	2.67538e+06	5582496	226084	381760	3194084	146120	142713	48408.1	2236.44	5.71894e+06	614224	224422	55667636	1.30721e+06	7728116	101624	161591	17365	1.4938e+06	10909660	102417	242126	121754	2.89229e+06	56466.1
SAS-006, Tx1, Post 1	86	2	6	2	1	4.83396e+06	12133	643882	2.98143e+06	3108627	4192158	1107725	1.18577e+06	21294590	1.86632e+06	964540	7.65619e+06	13273424	865729	1.43448e+06	364827	1.39681e+06	2.81264e+06	1.5603e+06	6.56631e+06	5.16706e+06	257567	597508	1.60908e+06	158498	72978.8	134411	6936.12	1.10665e+06	354200	46144.5	57486740	3.75561e+06	10935319	17114.4	20421.2	39394.2	1.30932e+06	7.99193e+06	53068.9	244703	100709	2666584	133219
006 Tx1 post 2	31	3	6	2	1	5.19785e+06	183180	770640	4155884	3.6376e+06	5.50528e+06	1.15397e+06	1.34116e+06	38722020	3.33393e+06	2.83856e+06	12354684	15886005	1204786	2.08816e+06	755937	2025513	3.74538e+06	1.06898e+06	5812238	3424386	197400	632249	2.32133e+06	175192	141192	60022.1	125456	2.82575e+06	800200	131275	64096108	1007843	7945442	45486.4	111059	8266.06	1.69285e+06	9202057	49410.7	171006	88961.7	2.71227e+06	18575.7
SAS-007, Baseline	95	0	7			5.89198e+06	483117	974515	4.23537e+06	5108278	7.20902e+06	1603285	1.50471e+06	40523800	4.16407e+06	3.54296e+06	19867970	18556336	1.66038e+06	2.06042e+06	967556	2.26415e+06	3.27425e+06	308701	2.67899e+06	4174851	181598	380963	2.66675e+06	68445.4	158377	62815.9	15908499	7680516	942032	418366	70286712	968496	8805505	42996.5	225090	0	1.61714e+06	8.06232e+06	386429	2.68479e+06	77616.3	2.879e+06	63812.2
SAS-008, Baseline	79	0	8	2	1	2.08796e+06	110334	575855	4247361	2.87693e+06	2.95788e+06	668991	810591	18656496	1.57691e+06	1.16838e+06	8.31126e+06	8.08821e+06	793283	1.18472e+06	718578	1715299	2.30899e+06	12849903	8941439	1.15219e+06	61257.4	676233	350005	28497.9	146769	16300.3	2.90646e+06	829808	62126.9	21880	49227568	2.11652e+06	5.36717e+06	1381.5	23221.8	22361.4	778282	15609285	0	972780	122091	2119909	32825.9
SAS-008, TX1, Pre	74	1	8	2	1	2798282	457758	541884	4445922	2.926e+06	3.67013e+06	980286	1.25688e+06	37380332	4.048e+06	2994435	20156436	14040325	888129	1499765	1.25117e+06	1.95415e+06	3166990	351154	3.40147e+06	8010084	152696	346134	4.32587e+06	162546	52021.8	53184.7	21367798	8662989	1.62926e+06	106658	65020240	2.08985e+06	3.41399e+06	13525.7	234696	22031.2	861341	26141082	54010.4	2.16487e+06	118138	2.44603e+06	54829.3
SAS-008, Tx1, Post 1	83	2	8	2	1	2.16264e+06	116675	469715	4.4568e+06	1.80776e+06	2.86908e+06	953385	948418	23958218	2.47319e+06	1.3503e+06	12107089	10947427	630152	1.06516e+06	1.24413e+06	1.91108e+06	3.26014e+06	2.36503e+06	9966196	5.35567e+06	90613.3	776499	2.07581e+06	57738.3	28715.8	36609	24603816	10115316	600624	54382.4	72879288	1381181	1.67964e+06	15895.1	229541	55399.9	663830	27363310	11656.9	1675646	125503	1.66216e+06	132070
SAS-008, TX1, Post 2	84	3	8	2	1	2.5148e+06	213004	531987	4575277	2.11022e+06	2.96056e+06	954747	828832	18709250	1823720	1.31883e+06	7.87034e+06	8010000	850508	1.29725e+06	1.21053e+06	2.178e+06	2.85882e+06	2.03055e+06	7530954	3.64924e+06	76476.3	895025	2.54583e+06	103925	29467.8	31730.2	19689738	5798662	931770	36855.4	80408928	1652673	2.00047e+06	49352.6	70022.3	19994.4	478337	23165690	36553.9	1257915	143775	1.67815e+06	130656
SAS-008, Tx2, Pre	94	4	8	2	1	3.56086e+06	1.57121e+06	744992	7.33877e+06	5.53255e+06	5657160	1.52309e+06	1.61011e+06	55491536	4.35429e+06	6.02889e+06	26617888	17650192	1.48964e+06	2.10985e+06	1.46531e+06	2.29259e+06	3.4809e+06	253427	3.25065e+06	7.0898e+06	152760	223575	4.97756e+06	180589	87947.4	26822.8	9270197	10196977	1.81166e+06	283401	83063016	1.98262e+06	4.20988e+06	85529.9	301691	36542	1.35601e+06	20844242	18797.6	1.88718e+06	96873.5	2.84064e+06	100538
SAS-008, Tx2, Post 1	85	5	8	2	1	3.039e+06	-	-	4.74434e+06	-	-	1.09068e+06	-	-	-	-	-	-	-	-	1.0796e+06	2.23444e+06	3.20751e+06	191169	2.34332e+06	-	188926	358106	3.49569e+06	115533	75807.5	-	6.14324e+06	9541257	1.10453e+06	-	84963960	1629048	-	20697.1	-	75850.4	-	15648171	14955.5	-	151407	-	111472
SAS-008, Tx2, Post 2	88	6	8	2	1	3.09726e+06	189543	477617	4497510	3.02687e+06	3620161	1000128	1219464	22443550	2.62688e+06	1.99011e+06	12953709	12383793	853433	1264775	796277	1.78167e+06	2.39028e+06	1.28011e+06	5.79308e+06	3613932	70303.1	670963	2.00199e+06	112889	27181.9	100773	4802952	3.49329e+06	662619	22070.7	80160104	2.07485e+06	8071408	21373.7	74466.3	21195.7	972247	13816096	10649.7	1614806	71774.5	3483554	107316
SAS-008, Tx 3 Pre	36	7	8	2	1	2.53917e+06	867365	468481	3328498	3111154	3.96117e+06	823725	1.14585e+06	28302640	4.43146e+06	2.35417e+06	12409924	11603703	1.20161e+06	1.601e+06	814644	1.85563e+06	2.38083e+06	74723.6	1.06484e+06	5484886	129600	103010	3.60042e+06	166187	60574.7	25300	25642174	9453732	1.33496e+06	101838	34162384	1.51041e+06	2656139	76300.8	253949	27037.3	557127	23487498	35845	1.42937e+06	58841.1	1.05034e+06	20518.6
SAS-008, Tx 3 Post 1	37	8	8	2	1	4.17569e+06	1.97463e+06	872477	6.30828e+06	6.28451e+06	5725316	1.92996e+06	1.86317e+06	66752780	5.28394e+06	7.12506e+06	30688880	18253636	1963293	2.76139e+06	1918156	2.79585e+06	4.50693e+06	227803	2.32527e+06	5.08516e+06	115046	221157	5905332	152848	77701.6	66121.1	33028426	10173167	1874043	311213	69148320	1.39358e+06	4.23879e+06	123756	385890	0	1.12018e+06	26099894	42780.6	1.59929e+06	66676.8	2.02495e+06	99263.3
SAS-008, Tx 3 Post 2	38	9	8	2	1	1.96529e+06	337162	372708	3.57237e+06	2185215	3.57878e+06	805787	1.02665e+06	22133668	2.5183e+06	1.59873e+06	10464073	10770324	667370	1.04571e+06	1293572	1.64159e+06	2.28071e+06	770496	6.77425e+06	8560305	67833.8	396745	2993998	74894	218437	44468.5	46575372	13055509	874410	78469.5	30844240	2.19167e+06	1.2038e+06	33348.7	318054	45655.2	702605	27909578	13624.4	1.68754e+06	179679	1.56906e+06	43108.1
SAS-009, Baseline	87	0	9	1	1	4348579	197664	608794	2843811	2366500	4497580	1.16048e+06	1022911	26229120	2.83759e+06	1.76036e+06	10538268	14637100	830507	1.55226e+06	1.1339e+06	1.57357e+06	2.75087e+06	140250	2453238	6.62712e+06	412087	198978	3.31273e+06	197920	125239	38514.2	0	11961277	761570	190120	60101216	922544	2204126	140473	318531	15090.4	741597	19070478	195451	746093	116427	1.61693e+06	48711.7
SAS-009, Tx1, Pre	82	1	9	1	1	6.59049e+06	636010	712936	4.16436e+06	4225766	5.82822e+06	1.60715e+06	1.38908e+06	45016964	5.16097e+06	3783428	22318486	17981800	1.29926e+06	2.27808e+06	1.14295e+06	2216999	3.86749e+06	203460	1.97672e+06	5.86788e+06	382300	199944	4.411e+06	186305	186258	51805.8	45983.3	8.26492e+06	845570	419366	65231168	819202	3.75636e+06	99115.5	241520	0	1.32097e+06	13559349	296494	1.19593e+06	105953	2.08268e+06	21237
SAS-009, Tx1, Post 1	100	2	9	1	1	5.66896e+06	379894	849503	2.80088e+06	4.44699e+06	4.85699e+06	1360141	1.49697e+06	40429712	4.57217e+06	2.9533e+06	20507638	15857917	1.21406e+06	2.11503e+06	923396	2.11482e+06	3520249	374612	3.02027e+06	3.20805e+06	226424	577840	2.71541e+06	43783.4	120433	38231.9	107828	4.68007e+06	687551	295595	72340096	859381	8.35429e+06	103403	148235	0	1208793	10590115	161422	1.05335e+06	112417	3.15741e+06	70684.2
SAS-009, Tx1, Post 2	96	3	9	1	1	5277042	266828	682429	3.41574e+06	4.00436e+06	4110676	1.17264e+06	1.15377e+06	28159114	3.75876e+06	2241628	14813545	17284138	1.10766e+06	1.8503e+06	789374	2040047	3.10325e+06	597415	3.90125e+06	3.26851e+06	208966	480664	1.98791e+06	0	177342	119969	293085	4282310	625903	193004	61396176	1.38876e+06	8249244	56973.1	154946	91464.2	1.24349e+06	10788788	154649	1049302	109326	2479366	94116.2
SAS-009, Tx 2 Pre	33	4	9	1	1	5590803	279064	743260	4.20915e+06	3947366	5.65504e+06	1.28913e+06	1.33182e+06	34911696	4.59499e+06	2915681	16481569	15936043	1.11612e+06	2.31621e+06	812626	2.04772e+06	3.08041e+06	234424	2.87819e+06	5310548	396246	292774	3.53621e+06	82518.2	264643	28477.6	6303.73	8286676	843686	365586	66240896	1.23967e+06	4.83503e+06	110142	236424	2342.79	1.29177e+06	13753432	186462	420284	109338	2062306	54448.9
SAS-009, Tx 2 Post 1	34	5	9	1	1	4.85353e+06	263281	628893	3.39343e+06	3.56543e+06	5275611	1.09745e+06	1.21872e+06	32325850	3933389	2400847	15603504	13464211	1.05075e+06	1.97413e+06	823220	1.77501e+06	2.86497e+06	207875	2.10087e+06	4191299	365546	273164	3.25004e+06	67248.9	149469	37552.2	68959.5	6.98539e+06	775543	194238	69133608	905656	4.25765e+06	144847	183194	14689.7	1.38125e+06	13434609	148679	424330	103790	2.26803e+06	23959.4
SAS-009, Tx 2 Post 2	35	6	9	1	1	5312455	157183	794618	3.55591e+06	4.27281e+06	5670642	1.02686e+06	1.09936e+06	25962880	2.90419e+06	2.11728e+06	11563451	14329885	1.08159e+06	1.8661e+06	588004	1.66166e+06	2465323	495510	3.56478e+06	3.19753e+06	292468	405440	2299885	20851.9	129316	59373.2	200327	2.53308e+06	689083	161642	62720468	1.2582e+06	9324549	43898.5	93386.3	0	1663548	10483542	82427.7	555100	80957.3	2558114	60029.5
SAS-010, Baseline	112	0	10	2	1	4.91407e+06	552402	757778	6681854	4.07892e+06	4896640	1351278	1.27141e+06	31329686	3.89088e+06	2.62375e+06	14777141	15582675	1.07175e+06	1402201	908456	2.01281e+06	2858898	1.07507e+06	4.88719e+06	3.22385e+06	132633	709579	1.91273e+06	159103	155427	46621.6	0	4990764	972326	180537	63261076	1512633	7731168	61508.5	162473	47428.2	1.39344e+06	22348002	173879	2.4345e+06	78543.7	2067154	111418
SAS-010, Tx 1 Pre	45	1	10	2	1	4.20876e+06	356779	781341	4.51213e+06	4.1413e+06	6567436	1.16708e+06	919468	28054138	2694450	2.1788e+06	10177893	16052861	1.0928e+06	1.78574e+06	1.264e+06	1.87161e+06	2.48555e+06	792858	5.09513e+06	5347918	235739	508965	3.01876e+06	60884.8	134196	54061.3	5113.17	10490519	1.5224e+06	164768	54521340	1.04438e+06	1.94738e+06	111484	196239	24111.6	1.00226e+06	29784558	216019	1.8393e+06	122693	1.45408e+06	122311
SAS-010, Tx 1 Post 1	46	2	10	2	1	4.4121e+06	240794	858701	3.4569e+06	4.04324e+06	5.81322e+06	1.06031e+06	1.2661e+06	26708104	2.73158e+06	2.00175e+06	11721829	15203573	1.21182e+06	1.83756e+06	742585	1.99756e+06	2.54869e+06	6360216	8.37666e+06	1759267	230724	755588	679156	42843.6	202123	31480.1	212622	5060670	294372	63447.8	59787120	5230449	7.522e+06	57303.1	110221	54696.5	1.31103e+06	18049168	55497.1	1.77804e+06	153020	1.93921e+06	127126
SAS-010, Tx 1 Post 2	47	3	10	2	1	4243336	326496	690471	5.10288e+06	3.67292e+06	6.2428e+06	1.21812e+06	1.17863e+06	28455184	3.20023e+06	2435848	12451869	15933360	975526	1.5269e+06	858055	1.75262e+06	2.77065e+06	3220242	8588315	3.35488e+06	209795	734590	1.49017e+06	41224.2	192623	35380.3	4.15313e+06	8.34074e+06	1.03121e+06	128998	60640460	2.60299e+06	5.95938e+06	44537.9	239669	31618.5	1.4525e+06	25125438	100675	2.10836e+06	166080	2.36549e+06	104506
SAS-010, Tx 2 Pre	51	4	10	2	1	2.86436e+06	487277	554956	4.14115e+06	2.44873e+06	5.29449e+06	726892	864741	17144338	1963006	1.06076e+06	6847158	13500168	970711	1.06599e+06	1049790	1.24173e+06	2.30463e+06	5.74042e+06	12732796	3997434	75992.7	660491	1.09236e+06	22052.7	59939	47031.8	4002.47	12118195	680421	60045	30912846	1.2026e+06	944352	68012.9	214802	0	770091	30116256	19402.5	1.74745e+06	112505	1.24188e+06	20351.1
SAS-010, Tx 2 Post 1	52	5	10	2	1	4.14411e+06	290192	681743	3.59236e+06	3.79735e+06	4.89066e+06	980984	1.14673e+06	38192304	2.47578e+06	2189240	15958925	22165842	1.21975e+06	1590523	1.00387e+06	2.77817e+06	3.68293e+06	9220772	10037309	1.45524e+06	44480.6	634373	458764	50166.3	101638	88239.4	168666	4.37123e+06	260604	21409.7	41782828	4.59259e+06	5.65248e+06	23484	119046	1762.53	1.1029e+06	18669616	0	1.72675e+06	139120	2.00743e+06	91469.6
SAS-010, Tx 2 Post 2	53	6	10	2	1	2.85331e+06	272954	663276	2.92116e+06	2.4679e+06	5522901	739298	873912	17124646	1649721	1.34654e+06	6510712	12556732	851508	1.42936e+06	808870	1576588	2.54652e+06	12162205	9908472	1044806	120290	467598	261437	21839.6	122787	25479.8	911337	7641294	230335	40724.3	32854304	2.0849e+06	2285786	44878	85084.8	0	682516	24664934	0	1.33398e+06	68318.6	1.47197e+06	26428.9
SAS-010, Tx 3, Pre	57	7	10	2	1	4.68158e+06	829139	962902	4282700	4.52762e+06	5.95106e+06	1.07371e+06	1.15323e+06	35340536	3.20865e+06	2281829	12679933	17227866	1.21733e+06	1.82216e+06	838732	1.92157e+06	2.52907e+06	12016639	8.03505e+06	726941	116409	467886	170134	33558.5	191800	67962.9	1.92289e+06	7.00329e+06	192437	60524.1	28598080	8.16135e+06	5.87082e+06	44968.2	157872	12766.1	1.30685e+06	18901864	18877.5	2.36925e+06	137372	1.72414e+06	16398.2
SAS-010, Tx 3, Post 1	59	8	10	2	1	4526266	133739	668469	4499633	3.14038e+06	4354062	1.05551e+06	982544	25122846	2009898	1.45936e+06	10722813	16329087	796090	1.27078e+06	654127	1.94781e+06	2.71499e+06	11749729	8.21802e+06	681360	40278.2	426802	162203	0	127885	30813.7	884190	2.28197e+06	73278.8	42645.4	45745568	7313810	9997963	1833.47	49329.7	66110.4	1.02549e+06	14707373	18546	1.89507e+06	133545	2.56889e+06	89249.4
SAS-010, Tx 3, Post 2	61	9	10	2	1	3609326	307664	469348	3.69234e+06	2.15186e+06	4470210	876183	915399	21215942	2.1453e+06	1662577	10102330	14936629	648680	862691	822962	1.27041e+06	2.04853e+06	12127907	10618547	1.33429e+06	67628.6	468828	290636	9158.33	107299	109684	5.06997e+06	11104349	220050	76464.6	39628928	1.11857e+06	1.58041e+06	52755.8	257017	45596.1	975488	28477590	17809.2	2.23166e+06	68261.8	2.19549e+06	75302.2
SAS-011, Baseline	105	0	11	1	1	8.0905e+06	278663	963869	4.19512e+06	5.65396e+06	6.93556e+06	1891004	1.27606e+06	41140460	3.92725e+06	3815992	15356376	18679218	1.54996e+06	2498546	739351	2.03738e+06	2964610	383075	3506844	4.15627e+06	284907	465381	2.39754e+06	19682.1	371266	66965.9	0	7.18289e+06	269522	364199	62855952	1.26873e+06	9232721	73749.8	233546	2861.99	1.82657e+06	10685380	198089	2946529	65294.8	3081917	84224.1
SAS-011, Tx1, Post 1	104	2	11	1	1	6.2959e+06	226520	680855	3.72901e+06	4088732	4.62283e+06	1.56365e+06	1.30401e+06	33734676	3.88494e+06	2.90232e+06	17003656	18788064	1.17305e+06	2.06467e+06	910712	1.86736e+06	3.09323e+06	256421	2.37761e+06	4718630	199380	339996	2.80274e+06	26979.9	174831	70373.8	171232	5.73522e+06	383916	314525	70376280	698349	5.07955e+06	61973.7	173789	1024.12	1.23207e+06	11791017	83036.7	1.88789e+06	95190.9	2.81648e+06	58189.6
SAS-011, Tx 1 Post 2	32	3	11	1	1	4.75155e+06	74782.7	701501	3398337	3482450	4932659	1.16406e+06	1.05442e+06	23292362	2.38756e+06	1.7703e+06	8673636	11207415	1.19913e+06	1787117	970232	2091679	2.93079e+06	221801	2.58493e+06	5.87586e+06	362154	258288	3048320	38773.1	118790	19432.5	804847	6.77116e+06	517339	135099	66802428	702452	2157868	105209	145526	0	984237	14254884	113048	1.41938e+06	148435	1745077	58445.9
SAS-011, Tx 2 Pre	39	4	11	1	2	3.60352e+06	54336.3	507211	3703622	2.34245e+06	5.35677e+06	1.02998e+06	691336	18946100	1.91643e+06	1.40647e+06	7.39146e+06	10628517	792523	1.17756e+06	761864	1.06627e+06	1.6864e+06	745242	5.60837e+06	6354284	260941	340211	2.06446e+06	32446.2	106156	37707.2	0	11337651	479702	90782.6	51992956	875355	2016935	34399.9	218674	21738.6	1.03788e+06	13964893	79722.6	1.69865e+06	108171	1.74251e+06	50009.9
SAS-011, Tx 2 Post 1	40	5	11	1	2	4012636	216096	440345	3647912	2666940	4.75416e+06	1.18364e+06	1.04748e+06	27830338	2.72723e+06	1.81492e+06	12372765	14027027	840495	1.3629e+06	963270	1.46851e+06	2.18633e+06	174134	3.01399e+06	7062172	288017	197363	2.74216e+06	31655.2	57540.2	45781.5	381697	12606608	666501	126869	53657460	1.30438e+06	1600001	34287.2	379942	0	776582	16304233	104860	1.37599e+06	148676	1.86053e+06	13390
SAS-011, Tx 2 Post 2	41	6	11	1	2	4.36772e+06	117722	842557	3750778	3.66123e+06	5405630	1.25098e+06	976805	20299722	1888717	1.52854e+06	7.92862e+06	10282603	1.26669e+06	1.78255e+06	691408	1.47713e+06	2451328	577071	3832596	3.56806e+06	265321	357719	2.20515e+06	0	125784	56264.6	404885	4.12342e+06	578367	109894	64809200	1.49426e+06	4.20009e+06	3339.32	70077.6	1499.62	867122	9565469	69867.3	1.30255e+06	124731	1686974	24788.5
SAS-011, Tx 3 Pre	42	7	11	1	1	5.0071e+06	159232	636792	4.57307e+06	3.06694e+06	5149834	1223160	1.13076e+06	24229618	2.48758e+06	2.03302e+06	10641021	17420750	982283	1.74929e+06	759984	1.71667e+06	2359099	505209	4.48524e+06	4.67011e+06	244750	522261	2978710	41851.9	103048	29967.5	26915.4	7383228	788809	56634.4	67193952	2073159	3.65135e+06	84630.3	242783	0	1.18455e+06	9982025	112876	1892119	115022	2.18204e+06	25447
SAS-011, Tx 3 Post 1	43	8	11	1	1	5081668	120718	755721	4.51044e+06	3.21189e+06	5.18701e+06	1.20168e+06	1.04977e+06	23874010	1.82295e+06	1799174	8974395	15742276	1.1141e+06	1.69216e+06	670966	1698043	2165599	1.41479e+06	5.98531e+06	3.1553e+06	156587	655266	1796648	81258.9	88992.2	94292.6	155630	4.52426e+06	632851	100734	76829432	1.66814e+06	4.55808e+06	46383.8	88839.2	14582.7	1.22486e+06	7.41315e+06	81852.6	1.62698e+06	151912	1.97064e+06	71167
SAS-011, Tx 3 Post 2	44	9	11	1	1	5.5287e+06	233263	792042	4.8991e+06	4.78072e+06	6.18638e+06	1403064	1.42951e+06	30454986	2.94324e+06	3188182	14643888	18793436	1379975	1.99602e+06	647887	1934241	2757368	879050	4699694	3.66787e+06	130626	725352	2.64238e+06	14769.4	140757	73565	375229	2.66815e+06	873176	184648	74632448	1.31228e+06	9750389	69601.5	71430.6	14178.5	2.1882e+06	7.48345e+06	95339.5	1.96274e+06	90152.6	3.34636e+06	50930
SAS-012, Tx 1 Pre	48	1	12	2	1	4.71081e+06	861274	806875	3.66001e+06	3.87115e+06	5.73461e+06	1.36434e+06	1.18698e+06	26640344	3170742	2191187	9460795	11413515	1.65414e+06	2.42305e+06	1.32597e+06	2185409	3.6462e+06	192130	1.4382e+06	5673928	228331	123797	3.72511e+06	384900	141580	8956.51	52583.6	10435472	859991	172417	34800260	331742	2.69243e+06	321351	252683	0	355239	22014150	107566	1.14582e+06	93705.4	1.09661e+06	50475.6
SAS-012, Tx 1 Post 1	49	2	12	2	1	5.25144e+06	492932	495152	2.65991e+06	1.87906e+06	5.59597e+06	987670	1.18018e+06	27152096	3.27281e+06	2.0443e+06	10158660	13748063	915298	1.99026e+06	1.26116e+06	1.70507e+06	3063589	173333	2.68968e+06	9797893	251588	144713	2.25216e+06	43667.4	166982	63593.7	58752.1	11512221	463853	219869	17265846	407264	2.94902e+06	192162	467667	0	553874	27765774	131234	1.84551e+06	81712.8	1483418	26827.4
SAS-012, Tx 1 Post 2	50	3	12	2	1	5449432	303360	572097	2.36112e+06	2.11873e+06	5103874	1.28546e+06	1.04532e+06	23246758	3.1072e+06	2.6762e+06	10766392	10184853	969802	1.76125e+06	1.224e+06	1467407	2.39838e+06	264690	3.63966e+06	10772529	353018	149616	2.15819e+06	7964.61	151460	56514.7	33925.8	12831901	594463	242380	33101522	301377	1.84293e+06	187985	289796	28634.3	775650	27964798	174032	2.15407e+06	66565.3	1880656	23235.9
SAS-012, Tx 2, Pre	54	4	12	2	1	7.12309e+06	249117	864437	2.94542e+06	3.54721e+06	6.05347e+06	1.15462e+06	1.22266e+06	29408850	3.14136e+06	2.914e+06	13775009	11988048	1.34524e+06	1.95901e+06	893230	1.92311e+06	2.54535e+06	2.19663e+06	7192304	3.36148e+06	234147	491134	1351514	0	349126	23970.5	0	6.88394e+06	514900	175687	68963408	1.87418e+06	9593587	101045	184387	22583.1	1.34115e+06	15863141	35055.9	2.00566e+06	124614	3.45642e+06	72166.1
SAS-012, Tx 2, Post 2	55	6	12	2	1	5487067	262498	731267	3442828	2.70646e+06	5730748	1.25171e+06	1.30339e+06	31750472	3.39683e+06	3.03524e+06	11665280	11471655	1.15066e+06	2.18212e+06	1.07332e+06	2.01731e+06	3255368	1.31804e+06	6.85818e+06	5.79994e+06	283767	397544	1.76167e+06	16103	210557	58056.2	1983.05	9241895	664026	174936	65737452	752616	3283078	115723	259083	20319.7	1.14656e+06	20243454	71113.5	1671370	113857	2.81471e+06	4871.84
SAS-012, Tx 3, Pre	56	7	12	2	1	6.83406e+06	143717	733221	3728214	2.6207e+06	5678944	965316	1.07431e+06	21866088	2.33024e+06	1.53235e+06	7.44169e+06	9524667	983495	1.66161e+06	794295	1.5581e+06	2.07366e+06	2.28139e+06	8419119	4435587	192462	515640	1.3441e+06	17659.8	325840	66405.2	0	7916256	625870	176936	57272608	734672	2742278	76395.6	132342	57249.1	1.12885e+06	19529534	73692.4	1.72643e+06	133268	1.86779e+06	18083.2
SAS-012, Tx 3, Post 1	58	8	12	2	1	6.88115e+06	446825	745148	3.96822e+06	3.22536e+06	5.52643e+06	1.33073e+06	1.1912e+06	32369648	3.25035e+06	2.67632e+06	12277064	13057173	1.28971e+06	2009022	885930	1.96521e+06	2.9733e+06	440283	4.23194e+06	4.83867e+06	214350	316587	2.23929e+06	0	168543	78249.8	3892.79	8666389	689619	296438	63475684	1.01229e+06	3.76137e+06	104995	235120	18672.1	1.06123e+06	17304288	91461.1	1.24139e+06	150733	1.92367e+06	44309.8
SAS-012, Tx 3, Post 2	60	9	12	2	1	5.23277e+06	200668	556622	3.11672e+06	2.10483e+06	4.84016e+06	1.17086e+06	1.03864e+06	24030442	2424546	1.83387e+06	8.22885e+06	11513888	939965	2.01796e+06	1.27878e+06	1.40416e+06	2.71839e+06	229568	3.89756e+06	9096825	257891	178946	2095856	28128.9	182487	32217.6	2021.52	12980499	529263	168851	21258254	937395	1.30948e+06	138886	327669	0	654832	30121562	156050	1.51527e+06	73221.2	1.16505e+06	22553.6
SAS-013, Baseline	62	0	13	2	1	2.98078e+06	130368	653940	3.52143e+06	2406807	4.68658e+06	1.30517e+06	1.38838e+06	16050776	1.82708e+06	1.12187e+06	9037412	17116596	703046	1.79286e+06	731321	1.6107e+06	2.18586e+06	8609097	5574360	462331	235256	181492	129130	15922	90853.8	79582.4	34976.4	3930170	53817.2	47207.7	50866112	1.17885e+06	1.99137e+06	18609106	95906	0	1.1801e+06	12107021	23588.1	2472306	135351	2.38705e+06	59929.8
SAS-013, Tx 1, Pre	63	1	13	2	1	2.65893e+06	42538.8	710596	3.15856e+06	3.57704e+06	4002156	839983	1.24785e+06	15593372	1666133	1.24003e+06	9911998	20266050	587810	1.40894e+06	591297	1.43843e+06	1.6608e+06	12241156	6.67351e+06	573821	168286	258968	127273	0	70887.8	69689.9	4789.81	1951873	47057.7	41872	43436044	1.55308e+06	5083342	12701660	44732.1	90563.1	1432895	8711601	27510.5	1.98763e+06	211855	3.77821e+06	55238.5
SAS-013, Tx 1, Post 1	64	2	13	2	1	3.25109e+06	102343	839491	4.72524e+06	3.83195e+06	3.78515e+06	1.05888e+06	1.21293e+06	20676964	2143791	1.43838e+06	10461295	18776776	774353	1.68457e+06	748595	2.29386e+06	2.71457e+06	10238907	6823312	689489	135751	310464	99400.7	6281.85	74461.2	66416.4	42167	1.29102e+06	136278	68565.1	55119604	3.96496e+06	7202430	9392491	69878.3	35315	1.25001e+06	7.87584e+06	32968.3	1.70901e+06	244262	2741069	104705
SAS-013, TX 2 Pre	65	4	13	2	1	3.83267e+06	2.18987e+06	1.10667e+06	6.60119e+06	6.15915e+06	7.49279e+06	1786034	2.20678e+06	55699056	5.0368e+06	5945030	29127528	27801750	1817742	3217856	1407452	2.57006e+06	3390028	1.49292e+06	7.68114e+06	4.08388e+06	62228.1	830969	3.28063e+06	128475	116988	80708.7	64833.1	5898422	1.11921e+06	208175	63787964	666142	3.96898e+06	719624	222350	0	1877967	16500168	47352	3314064	56091.6	2.0919e+06	98099.3
SAS-013, Tx 2 Post 1	66	5	13	2	1	3.89142e+06	319741	877989	5690276	3.02103e+06	5.2499e+06	1731974	1.73947e+06	27752102	2.7635e+06	2.15828e+06	17528160	24287562	969488	2.38297e+06	1.1213e+06	2.25058e+06	3.27204e+06	8.12783e+06	7.82847e+06	1.06248e+06	145630	455173	379646	11271.5	44916.3	120877	64394.3	2.06964e+06	80845.9	17750.2	82182528	2074972	5.91389e+06	815577	91497.7	97900.1	1.87478e+06	18875154	0	2657944	148084	2613569	200003
SAS-013, Tx 2 Post 2	67	6	13	2	1	2.60884e+06	551364	726340	4.22689e+06	2.7451e+06	5.58413e+06	1.152e+06	1.48954e+06	28786070	3.06686e+06	2451413	16568197	22750494	837471	1.93021e+06	1.38009e+06	2.69781e+06	2.77072e+06	3.33004e+06	8579816	2.72648e+06	134818	631113	1.36613e+06	59566.8	73960.3	89381.7	486491	6.85093e+06	500277	60217.6	64557756	677028	1.99715e+06	602938	162830	58979.6	1.21506e+06	20234082	30411.5	2.69033e+06	73061.6	1.99366e+06	89058.8
SAS-013, Tx 3, Pre	68	7	13	2	1	2729499	371596	660375	4.66996e+06	2.75091e+06	5.65394e+06	1133158	1298851	16642495	2.34487e+06	1723465	11841221	14173181	674851	1.82226e+06	821142	1.25403e+06	1.49399e+06	4.98222e+06	10173067	2.53617e+06	181692	571803	931533	96594.7	36516	72400.3	522135	8485487	327830	19230.7	58322672	783800	1.59801e+06	116112	152601	51438.5	1.18647e+06	24472306	9903.57	2.80743e+06	146960	1.84274e+06	60124.3
SAS-013, Tx 3, Post 1	69	8	13	2	1	4.10694e+06	370905	782229	5.84328e+06	3.42509e+06	5538174	1410938	1.58277e+06	30127496	3.01627e+06	3034131	17875310	21071604	982610	2.41403e+06	872325	2.53524e+06	2.71585e+06	8626040	7.4052e+06	1.0276e+06	29465.7	553353	263756	20183.1	69307.4	152117	154655	1.16326e+06	94159.6	80157.2	78449176	2.56496e+06	8567355	109610	41050.7	139147	2.00234e+06	16843566	24648	2.2728e+06	175239	2.82118e+06	70896.2
SAS-014, Baseline	70	0	14	1	1	6.52413e+06	431961	915536	4804805	5285231	6.01236e+06	1.19812e+06	1.62289e+06	46703392	4687090	4.67562e+06	24422342	15594297	1843400	2.89403e+06	1.17757e+06	2.27436e+06	3576115	2.74173e+06	7.99839e+06	2.57596e+06	215931	714585	1.57982e+06	56674.2	307414	72029.8	2036.24	5.06669e+06	668880	188978	70045536	1.61641e+06	7274980	96489.1	174549	807.61	1629601	7.96851e+06	13131	173386	89817.7	3267719	26490.3
SAS-014, Tx 1, Pre	71	1	14	1	1	4.82639e+06	60098.4	598712	3.49473e+06	2912289	3.82604e+06	868068	741410	14357993	1.65343e+06	1.1956e+06	5567311	7.2343e+06	750732	1.31671e+06	1.0351e+06	1.587e+06	2588049	832206	5527064	3849563	309194	414764	2.05143e+06	12650.5	173793	41012.4	0	9446775	599077	63938.6	50562908	1.727e+06	1.93864e+06	119801	122260	0	529746	12317571	34058	131807	100579	1.63436e+06	33155.1
SAS-014, Tx 1, Post 1	72	2	14	1	1	4170269	31949	737666	2814038	3126025	3553680	653273	686489	8454227	1.09533e+06	473688	3.66185e+06	6.99198e+06	660472	926013	374076	1.3379e+06	1.55353e+06	5443642	9376207	2.24906e+06	183204	531182	538193	11521.9	135704	28158	8105.36	1.19362e+06	131117	59134	40670796	5.43345e+06	6.25967e+06	29648.1	0	35278.1	632694	6042218	12176.2	194715	109223	2.01681e+06	85219.5
SAS-014, Tx 1, Post 2	1	3	14	1	1	4.95969e+06	78717.8	721241	3094547	3.32316e+06	4.41952e+06	728648	1050205	24038096	2.64805e+06	1740662	9530291	9783971	956238	1.4839e+06	769016	1563724	2.14292e+06	2402640	7.02834e+06	2.53024e+06	162744	585849	1.00727e+06	0	139985	109562	92160	5228740	350292	83417	55977556	1.85375e+06	6.85316e+06	49500.3	97639	0	1.23579e+06	9628155	30040.4	184117	80044.4	2.94532e+06	118389
SAS-014, Tx 2 Pre	2	4	14	1	1	5608912	15907.2	720126	2459092	2.8242e+06	4.06559e+06	656093	953150	15885376	1.90055e+06	1.0835e+06	7916024	9458484	752557	1.15261e+06	485183	1523095	2.10623e+06	3.54927e+06	7214522	2523392	194873	362672	561371	0	222990	99416.3	0	3.03231e+06	225006	94671.1	34656188	7127566	11128339	21351.2	81067.6	0	1.03597e+06	6.06585e+06	35087.5	148691	97054.7	2.83389e+06	155508
SAS-014, Tx 2 Post 1	3	5	14	1	1	4480064	56131.4	482055	2.41293e+06	2175590	3351512	655200	988088	14907519	2.09846e+06	1.17057e+06	8419589	10087921	610604	967372	682160	1.30459e+06	1970792	3029763	7427324	2.45542e+06	185563	417699	786059	18940	105560	63276	44704.6	6.83063e+06	246467	18326.1	61130988	1.20993e+06	4.03815e+06	19836.5	160322	0	976952	8718972	40168.9	131829	135394	2.61575e+06	92834
SAS-014, Tx 2 Post 2	4	6	14	1	1	5.64107e+06	24024.9	806870	2.99244e+06	3791509	3729366	878681	998727	23482042	2525192	1139342	8479665	10670080	872444	1.37468e+06	604558	1661575	2751708	2998454	6.76585e+06	2.36011e+06	173447	519694	758493	0	198263	35419.9	30495.2	1.56992e+06	268745	72610.4	42946096	7.02855e+06	12483160	46619.5	50859.5	0	1.27277e+06	7.15945e+06	39810.2	143732	98611.7	2.74705e+06	133635
SAS-014, Tx 3 Pre	5	7	14	1	1	6.09836e+06	187772	753724	3.6275e+06	4106800	4544988	1.06319e+06	1.36231e+06	33700016	3.95632e+06	1.97469e+06	12624320	11983063	1.49139e+06	1.96935e+06	917251	2.2098e+06	3.59109e+06	3.05638e+06	5983630	1.70785e+06	144551	637513	673819	45380.6	177890	57502.2	25612.5	3.13051e+06	395673	87943.6	46156704	2.91918e+06	8502319	77393.1	72329.9	1512.71	1.19085e+06	6419478	10617.3	129825	139024	2.1511e+06	75503.6
SAS-014, Tx 3 Post 1	6	8	14	1	1	5.47853e+06	69687.9	811445	3.36907e+06	3381209	3.76033e+06	781981	1210888	26753710	3.2966e+06	2157293	11993556	9625441	1.1662e+06	1.37638e+06	645064	1.69387e+06	2.6183e+06	6.2577e+06	7.83451e+06	1.37647e+06	187103	499213	482354	0	277330	42525.9	13095.5	1.70935e+06	244218	46737.6	50078580	5.83246e+06	17485802	52993.4	29032.8	3042.51	1.26843e+06	8.01026e+06	59135.1	183304	130503	3.97528e+06	65142.5
SAS-014, Tx 3 Post 2	7	9	14	1	1	5147836	71337.4	686847	2899962	3113160	4.00224e+06	728624	1.05751e+06	28076610	2.99352e+06	1.43227e+06	10393431	10592723	871056	1.28421e+06	783786	1.84731e+06	2.8911e+06	6.69631e+06	5239717	519105	36677.7	393702	204004	15132.4	164629	83345.4	17536.1	4.78452e+06	102819	47970.7	57178892	1.91005e+06	5985404	46853.3	118319	0	916576	7.97291e+06	62845.5	148711	140501	2.39468e+06	70623.9
SAS-015, Tx Pre	8	1	15	2	1	5226402	183383	667506	5.46418e+06	3.11584e+06	5344589	1.05722e+06	932869	28895878	2.50563e+06	1.51288e+06	10489015	11866839	867044	1.5115e+06	764691	1.72798e+06	2.70368e+06	3.61574e+06	6707402	1.92484e+06	90344.1	858390	956854	25147	151578	49641.4	3735.5	3277274	392418	80033.2	61484932	1.95367e+06	4419528	48656.6	81881	11104.5	1426600	10978995	99404.7	147071	159233	1.91642e+06	51587.1
SAS-015 tx 1 post 1	9	2	15	2	1	4.76519e+06	43101.4	592618	4.34505e+06	2188691	3456974	960254	713464	13006621	1.01675e+06	519889	5.51069e+06	7.03942e+06	582677	860224	495609	1.53434e+06	2.29993e+06	7.51292e+06	7550736	1.17888e+06	73814.3	576857	335922	0	169597	52541.7	5724.72	1.55151e+06	66175	35287.3	58057300	2.59878e+06	5053507	20418	11082	34773.4	597507	8880469	25361.8	183977	122861	1763815	93074.6
SAS-016 base	10	0	16	1	1	4.73667e+06	21080.9	564589	2.389e+06	3.04547e+06	4.05942e+06	1.22351e+06	808373	17193922	1.64796e+06	1018805	9039555	8.07935e+06	949754	936378	416838	1.32178e+06	1.82944e+06	3.77184e+06	10066424	4.14867e+06	59059.1	679440	1.10289e+06	41283.4	98698.7	70841.2	4925.54	1081309	251785	49612	45064828	4.46669e+06	12349184	25732.8	24277.8	0	1.21224e+06	6232744	58691	541489	130139	2.83351e+06	60805.1
SAS-016 tx 1 pre	11	1	16	1	1	5.00857e+06	84877.2	685784	2195759	2.54185e+06	4.267e+06	1.13147e+06	1.03577e+06	21824936	2.30037e+06	1.45679e+06	9765867	9289264	985092	1.09073e+06	511951	1.38336e+06	2.03337e+06	2668641	7.00227e+06	3.13844e+06	163060	581812	1167103	0	174477	41610.8	3945.57	1.17563e+06	391058	67562.9	41731948	5.49516e+06	15228049	25406.3	27518.3	0	1.17631e+06	7478980	50389.6	564137	90782.4	2.89315e+06	89510
SAS-016 tx 1 post 1	12	2	16	1	1	3.91936e+06	14012.9	453481	2.43614e+06	2003565	3.05398e+06	830236	836136	9881392	1178850	380644	4.62803e+06	6.00364e+06	607266	684617	317583	830086	1.2202e+06	5.04369e+06	9647623	2903132	58089.4	668288	660558	19602.2	67112.2	102223	2438.9	1.65051e+06	100401	36995.4	63962512	3.3236e+06	9125071	15244.8	21483	0	1.01278e+06	6.92839e+06	21808	375272	101204	2286575	53024
SAS-016 tx 1 post 2	13	3	16	1	1	4.26001e+06	141732	742737	3.43935e+06	3.43218e+06	2.92675e+06	920978	1000345	27758026	1.86324e+06	1.32538e+06	9120675	10532858	1.0688e+06	1.33394e+06	933687	2.61701e+06	4682276	2688324	7.75932e+06	3372285	120272	756100	1.59676e+06	14693.4	104699	32641.4	0	3.39963e+06	413475	68312.7	64382700	2.37551e+06	5.85258e+06	16890.5	56752.9	12844.4	557120	6.37077e+06	119696	319254	157802	1707007	96945.8
SAS-016 tx 2 pre	14	4	16	1	1	6.81998e+06	754147	1046114	3329793	6669276	5924012	1750139	1.60836e+06	51944484	4.08286e+06	4.05332e+06	19069598	17093062	1.94206e+06	2.38351e+06	784783	2.47024e+06	3.49571e+06	1.04601e+06	5095346	2.99855e+06	177483	773865	2.635e+06	102951	198298	94742.2	14165.6	2202990	605643	250182	63527596	1.84914e+06	10138419	77706.7	43220.9	19871.7	1.68731e+06	5.31507e+06	71890.9	371892	84353.3	2.41461e+06	27491.4
SAS-016 tx 2 post 1	15	5	16	1	1	5405068	64023.2	572322	2.66951e+06	2.14695e+06	4085448	1155042	875634	18804222	2.28927e+06	1.37192e+06	8778736	9740952	693535	911072	380982	1.25401e+06	2.18047e+06	2911647	7.09711e+06	2556354	132532	516366	1.01605e+06	11297.7	165716	53135.8	37818.1	1789973	327293	42495.1	63176316	3.87973e+06	12033207	23667.4	36977.6	0	1.16618e+06	6.02974e+06	23124.1	305189	133952	2.42755e+06	75708.1
SAS-016 tx 2 post 2	16	6	16	1	1	4.9381e+06	21398.1	579556	2.56204e+06	2.89047e+06	3.33187e+06	1.12912e+06	994609	23000726	1.49425e+06	1.18729e+06	11418251	7.53915e+06	699172	784776	449916	1.54431e+06	2590759	5.06392e+06	10510525	3.14368e+06	83659.3	744836	907863	0	111749	39656.2	27878	713046	122880	23405.4	46688672	7330238	14109312	43854.6	9393.84	29856.7	1.08611e+06	6.51485e+06	19232.8	291769	186653	3.56993e+06	120578
SAS-016 tx 3 pre	20	7	16	1	1	6.26583e+06	308648	838408	4.21955e+06	4.25274e+06	4.58706e+06	1.82711e+06	1.13892e+06	27784514	3115490	2754986	11227213	11781211	1.35816e+06	1763498	745640	1.94954e+06	3.16474e+06	858999	4703687	2.63012e+06	132407	650332	2350079	36988.7	255274	31158.3	6444.97	3.50553e+06	670367	184810	53637588	1.21867e+06	8066006	17637.3	87147.4	0	1033813	7.45354e+06	50695.4	266672	71258.9	1.99814e+06	59294
SAS-016 tx 3 post 1	21	8	16	1	1	5205652	33127.1	633230	3922208	2.41817e+06	4152087	1.09132e+06	888332	16109237	1.44948e+06	857504	6799716	7.79747e+06	973039	936098	475519	1.3513e+06	2177257	3556714	7350796	2.44686e+06	78469.5	659658	915626	0	143178	39906.1	4254	1.37198e+06	232289	27534.7	66946284	4.86965e+06	8322826	1882.97	18407.1	94854.1	1.15098e+06	6.61267e+06	59863.4	280274	171218	2.15613e+06	33827
SAS-016 tx 3 post 2	23	9	16	1	1	5.14787e+06	281160	758613	4.00832e+06	3749789	3.97017e+06	1.3723e+06	955018	29695304	2.54862e+06	1.73007e+06	10780961	11769584	1.28857e+06	1979675	1.18333e+06	2.22808e+06	4300856	871440	5114320	4653741	184072	547874	2655424	31313.6	120058	34207	171140	6186418	725643	90193.7	63531700	599349	2.8085e+06	58038	136427	0	658013	8871233	97367.7	177534	125255	1.67758e+06	36176.2
SAS-017 base	17	0	17	1	1	6.37658e+06	54250.3	871209	5921560	4.97962e+06	4485578	960782	1189995	22573386	1.65865e+06	1466392	11376324	9846557	1.28739e+06	1.17894e+06	583461	1.69106e+06	2.6646e+06	1.88965e+06	7341456	3.96522e+06	201099	777450	2.13872e+06	0	96096	117410	168873	1.293e+06	217272	127313	50250864	8048146	14687628	28692.2	29894.9	0	1266312	6.89919e+06	31871	399578	171212	3.25549e+06	94574.4
SAS-017 tx1 pre	18	1	17	1	1	6.10909e+06	337450	1.14408e+06	6335580	7431620	5.11252e+06	1.52594e+06	1.94433e+06	54411044	3.50918e+06	3.70715e+06	21732208	19827058	1.81969e+06	2.94572e+06	753074	2.82392e+06	4.0884e+06	887701	5921426	4753118	228186	728462	3476176	30994.9	216431	113828	147673	1871935	941314	224105	66053968	5352842	13028297	59640.8	68521.3	0	1843348	7.39584e+06	64681	407757	111218	3195803	34022.2
SAS-017 tx 1 post 1	19	2	17	1	1	5.18612e+06	56762	724692	4.07831e+06	3.39253e+06	3.33952e+06	814645	1.00895e+06	16671308	1.46304e+06	1.05886e+06	10307764	11279684	787565	1.09582e+06	301465	1.81348e+06	1.97035e+06	1.87423e+06	7332152	3.83409e+06	96890.3	667025	1.51616e+06	16575.6	109860	67816.9	153331	2.28009e+06	277355	27980.8	59182956	5.50521e+06	8665083	41725.6	50299.8	50797.4	959956	7.38536e+06	14535.2	381917	149257	2.28916e+06	66778.5
SAS-017 tx 1 post 2	22	3	17	1	1	5.62245e+06	69574.7	646024	3.96727e+06	5642874	2.75217e+06	1.00277e+06	1.14977e+06	27376502	2.12361e+06	2.20231e+06	13448013	13179864	1.0248e+06	1.51229e+06	389001	1893610	2.31436e+06	356198	3.6551e+06	4296670	247865	509631	3.05329e+06	16097.5	183244	58883.1	236960	1.8215e+06	655632	144215	57285044	3.75671e+06	14939220	66779.9	48929.4	12855.9	848860	8725713	50349.2	462528	108896	3.60542e+06	54543.7
SAS-017 tx 2 pre	24	4	17	1	1	5.49773e+06	29705.9	720744	3.90789e+06	3.52728e+06	3.8734e+06	882939	897163	15351296	1.25852e+06	1.11823e+06	5.89162e+06	9317531	870982	1.25247e+06	599264	1.64305e+06	2.0658e+06	2.23039e+06	7398830	3152049	149839	675469	1.35265e+06	0	90399.5	74674.5	1442.45	1539447	220054	68738.2	50754780	4.20082e+06	9336569	7487.62	12968.3	0	905936	7.84383e+06	0	240671	63881.9	2.41197e+06	51801.8
SAS-017 tx 2 post 1	25	5	17	1	1	3.99478e+06	34619.5	694935	5489488	2916968	3699715	625453	888701	12326785	1054651	851931	5874804	10444431	922773	1.06822e+06	438686	1.38118e+06	1.45499e+06	2.24041e+06	6931004	3508598	146653	728848	1.43522e+06	0	105891	108300	17293.1	1.15773e+06	207098	54517.1	57420380	4.09323e+06	9545901	22585.7	11707.1	32581.5	969457	7.09971e+06	24540.8	201654	131117	2413680	91787.4
SAS-017 tx 2 post 2	26	6	17	1	1	5.26383e+06	56067.8	828658	3962626	3.25458e+06	4.65719e+06	878017	1.32834e+06	23775286	2264613	1.88977e+06	11731195	14655360	1.00438e+06	1.38158e+06	665947	1.97211e+06	2.36798e+06	1.78056e+06	6769524	3.56056e+06	198198	644191	1.60356e+06	0	93205.6	143955	68613.3	951914	240446	71613.5	52567916	3.28588e+06	13976029	22442.3	41523	20615.3	1.42747e+06	7.04342e+06	0	348954	86081.6	3308965	52982.7
SAS-017, Tx 3, PRE	27	7	17	1	1	7.11197e+06	133111	742884	5.62526e+06	3.39078e+06	5.59076e+06	1.03321e+06	1.32958e+06	27521382	2.66628e+06	2.46431e+06	12529373	19267638	1.1536e+06	1.97832e+06	742053	2.06745e+06	2530253	2.26548e+06	7.13004e+06	3.14581e+06	191498	753216	1.61833e+06	14285.3	244178	31714.5	60079.1	2.61211e+06	317208	81498	58833968	2.80169e+06	10306068	20035.9	68973.9	19718.6	1.54106e+06	8568275	45216.2	422776	108022	2596882	58353.2
SAS-017, Tx 3, Post 1	28	8	17	1	1	6.011e+06	47552.3	831432	4844008	3660990	4.97072e+06	848386	934343	17620930	1.5904e+06	1.31548e+06	6.90813e+06	12819445	959542	1.61394e+06	490301	1.74209e+06	1.94283e+06	2.0307e+06	6.4669e+06	4.15952e+06	238448	606574	1.55193e+06	19977.8	168223	50343	16683.7	937701	330814	80589.1	60863228	5.16172e+06	10482309	35095.2	8049.8	25671.8	1.39061e+06	6.46016e+06	76193.4	324413	174777	2300469	37644.1
SAS-017, Tx 3, Post 2	29	9	17	1	1	5.69307e+06	16277.3	811550	5.89767e+06	2850688	4.50821e+06	892638	1.13548e+06	21350812	1.46987e+06	1.34175e+06	9166647	12674787	936751	1617897	540832	1.69796e+06	2803197	1.57829e+06	7.2087e+06	5.19605e+06	215561	581915	1.7648e+06	13789.8	162980	89602.6	45446.8	650954	239875	111317	56637680	5665000	11857128	25050.8	20870.9	80509.1	1.50107e+06	6.78341e+06	42172	356006	154389	2.69695e+06	71799
201 Tx1 Pre	139	1	201	1	1	4.11721e+06	157226	540727	4.04796e+06	5.02776e+06	3.01865e+06	961649	1164465	24365690	2511705	1.05184e+06	10523156	12390765	669119	1371655	708505	1.50164e+06	3.07103e+06	355104	3.78419e+06	6.0774e+06	331065	360334	2.56568e+06	89586.5	72741.7	21700	3818.86	7.62612e+06	617740	153524	50744924	1.24905e+06	6.42488e+06	50141.2	253942	72923.9	631769	4.94797e+06	100885	1.80539e+06	207031	2.05974e+06	85468.8
201 Tx1 Post 1	138	2	201	1	1	3664222	107110	469412	4.10018e+06	3.74689e+06	2004617	718319	1.24828e+06	18345668	1.65632e+06	528406	6.48913e+06	11179145	583520	972379	664768	1.39375e+06	2.58215e+06	1.56636e+06	6567032	3694785	194046	592477	1.77181e+06	22141.1	66404.3	9097.32	233856	6.4151e+06	460223	62428.4	68871256	1.82809e+06	5442278	47026	211637	154334	517401	5.03763e+06	51066.3	1.16247e+06	191588	1.75582e+06	99770.5
201 Tx2 Pre	137	4	201	1	2	2.44891e+06	246450	583857	2.86223e+06	4.0078e+06	2726443	529836	940638	12512997	1790185	716126	6.22188e+06	8952717	681079	900512	346820	1.04483e+06	1.47893e+06	359581	3.09197e+06	3993729	171346	325557	1.48355e+06	49151.4	46408	7300.53	22209.1	3698014	486589	78747.8	28339390	981116	4.84076e+06	42588.6	123172	87752.6	453699	2.49521e+06	23891.5	893394	107352	1.43353e+06	50187.4
201 Tx2 Post 1	136	5	201	1	2	3.86332e+06	98837.8	598074	5.07704e+06	5.23285e+06	2.67308e+06	700969	1.15922e+06	20044176	2.04255e+06	1.03816e+06	9737556	10832847	675227	978927	611045	1466005	2.41793e+06	864430	4.55703e+06	4.05857e+06	241955	611775	2.33076e+06	22523.9	61948.1	51733.5	113378	2.7021e+06	613057	102761	55249276	3.63378e+06	11507795	19520.6	60298.7	95678.7	808415	5.82725e+06	0	1.24461e+06	178963	2.6403e+06	156370
201 Tx2 Post 2	135	6	201	1	2	3715384	78522.7	614869	3.94682e+06	4896096	2.33118e+06	762746	1172361	18609104	1924650	661206	7.2441e+06	8752265	545379	953869	634377	1.33723e+06	2.30274e+06	592634	4657056	5.2403e+06	221132	477354	2.05522e+06	40859.3	50624.6	54783.1	377079	4746970	583234	84772.1	53041804	2976396	7.99562e+06	54885.3	100130	124351	624651	7424708	17970.9	1289071	177056	2076246	64897.2
201 Tx3 Pre	134	7	201	1	1	4.04572e+06	88187.5	683762	4516384	4973084	2.21475e+06	927967	1.22662e+06	18508592	2.25019e+06	721785	8793778	12651080	654123	1.30606e+06	643487	1.57715e+06	2.40208e+06	367070	4.06936e+06	6.91646e+06	322365	390592	3.14987e+06	23207.3	53745.2	9468.01	5177.13	6.49535e+06	421851	95013.9	53067980	2.32794e+06	9192475	43241.9	187409	109140	542286	2.50371e+06	36518.5	1314550	190907	2751922	51475.3
201 Tx3 Post 1	133	8	201	1	1	3332686	61758.9	552427	3.77572e+06	4.04099e+06	1.71213e+06	696045	1.26216e+06	20300954	1.88984e+06	911062	8896409	9330651	620933	1.15597e+06	585044	1.32838e+06	2113555	740557	4.87046e+06	4200667	126405	596735	2.28103e+06	7333	99099.5	41005.4	116096	3.43204e+06	419545	43790.7	77100416	1.63719e+06	9822294	22581.3	98848.9	51028.8	459563	5238576	0	1029982	134739	3.02063e+06	128231
202 Tx1 Pre	132	1	202	2	2	3353162	97290	597274	5365796	2.86019e+06	1.22426e+06	807450	1.13479e+06	11075748	2.12147e+06	518242	6.82761e+06	15408475	566460	1.21316e+06	462064	1.15129e+06	1.78704e+06	5.03749e+06	7352564	1.42743e+06	23665	956191	835624	30727.9	69841.2	33584.4	0	2.81627e+06	83353.6	47846.6	58376352	2186470	5.48905e+06	64413.9	78993.4	413950	330900	9385301	23612.1	1.2961e+06	237538	1.62061e+06	143795
202 Tx1 Post 1	149	2	202	2	2	2.86222e+06	91364.1	617529	4.76893e+06	2.35975e+06	1.0173e+06	785642	1.26679e+06	13743377	1852911	615265	9024031	13278332	585181	1.21428e+06	474185	1.11107e+06	1.76241e+06	4.66802e+06	7.32688e+06	1.6061e+06	63966.7	760560	732280	12461.5	25351.1	14017.8	43144.5	2.80632e+06	62471.4	26800.9	77922680	1.73441e+06	7.56135e+06	2086.05	64833.4	119574	301088	17060974	0	876227	172615	1993516	222189
202 Tx2 Pre	148	4	202	2	2	4.37906e+06	107960	695584	4.89612e+06	4.13777e+06	1.27729e+06	1.11304e+06	1.18543e+06	13458411	2.03856e+06	690404	9418461	16218041	606778	1.04127e+06	491750	1.42211e+06	1.92013e+06	2.09508e+06	5.85123e+06	2349389	118621	959728	1647695	38949.3	55221.2	23431.2	1611.21	1.52737e+06	278302	59780.2	46101584	8623759	13865511	42303.4	32058.2	355002	359974	10874705	43169.5	1.33357e+06	181614	2.23279e+06	128792
202 Tx2 Post 1	147	5	202	2	2	3.33021e+06	52029.5	536029	5.30524e+06	2.62707e+06	811453	1.09285e+06	1.25556e+06	17419536	1.86964e+06	655881	10531875	14788636	435660	877191	548561	984934	1.9178e+06	3.19025e+06	7307222	2.705e+06	82524.6	846629	1.19187e+06	42286.2	49093.9	53423.5	62542.4	3505970	205642	61036.8	80739744	1.43892e+06	7.9584e+06	16544	53747.4	130857	244957	24963590	8378.47	855148	168394	2.5849e+06	190862
202 Tx3 Pre	144	7	202	2	2	3.45982e+06	137850	557909	6.45568e+06	3088022	982812	788139	1184990	13122088	1.84915e+06	548560	7.98419e+06	12179495	532509	1055410	571378	1.27737e+06	1.62614e+06	6.85039e+06	7423764	1.17588e+06	18017.1	965843	598931	8175.22	69187.7	43478.5	0	3.18841e+06	73018.2	42238.8	74537120	2.96095e+06	7.39057e+06	22160.3	99114.2	480356	267666	9759521	17698.9	1.47501e+06	256714	2.32638e+06	216121
202 Tx3 Post 1	143	8	202	2	2	3.58028e+06	84479.7	515998	5316522	2.78394e+06	745604	753803	1325536	13793547	1.71708e+06	672568	10698986	11200208	456153	970517	583049	1.14431e+06	1.37844e+06	6.39163e+06	7205696	1.30917e+06	26520	801736	552841	17947.7	56784.1	120721	49074	2.73047e+06	25941.5	48322	79226136	2246955	8474080	17569.2	57897.7	137955	218386	16994430	0	912054	172981	2.57617e+06	238638
203 Tx1 Pre	146	1	203	2	1	6.76473e+06	107916	580506	2.69441e+06	5623072	2.70278e+06	1.40907e+06	933043	21928762	2.68524e+06	1.16969e+06	9783413	9544335	964804	1.64264e+06	977011	1.57933e+06	2.60714e+06	284976	3.0798e+06	4.98779e+06	575166	357357	2.54747e+06	33146.3	198551	30101.2	0	9401605	536493	216077	45217088	2.56671e+06	9163488	148413	216631	74614.3	517432	9993935	187677	348489	163804	2309590	117134
203 Tx1 Post 1	145	2	203	2	1	7655670	162739	777474	2.92013e+06	7.24602e+06	1821397	1.50724e+06	1.33743e+06	23583646	3.11588e+06	1.42991e+06	10368632	12957679	1347144	1.94456e+06	717026	1.61795e+06	2.70608e+06	235144	2.75399e+06	3275337	447397	296224	2.77455e+06	40721.1	239998	24210.2	3460.12	3.64734e+06	386586	246005	46386868	5.59987e+06	15163579	76875.7	139355	99128.5	576841	4.19378e+06	165904	375210	141762	2658178	117829
203 Tx2 Pre	156	4	203	2	1	9640123	110149	871694	2.38687e+06	7.36334e+06	1.91876e+06	1.22751e+06	1.12587e+06	17367400	2.39964e+06	949926	8550990	9407488	1204481	1368827	592666	1.6882e+06	2.03642e+06	129014	1.82697e+06	2.84151e+06	701814	363116	2462305	18459.1	314472	39242.4	0	2.61147e+06	227722	287090	33851576	9734321	18533274	81536.5	91297.8	111480	423445	3.42754e+06	250983	622492	151472	2841440	43526.4
203 Tx2 Post 1	155	5	203	2	1	8316162	52602.6	786523	1930760	6.03856e+06	1.28533e+06	1.34001e+06	1208404	18115238	2.63613e+06	742918	7.96841e+06	12070285	1099420	1.42445e+06	572164	1.63719e+06	2.15303e+06	271407	2.61371e+06	3.74993e+06	549850	355500	2.22625e+06	0	339160	63559	3673.17	3642659	277103	207059	53964116	7.44107e+06	15572453	42458.9	129944	88794	334133	4277156	138754	629010	154044	2667142	117455
203 Tx3 Pre	152	7	203	2	1	8635383	276711	671300	2.89861e+06	5776582	3.67043e+06	1.84187e+06	1371747	25850786	4.06529e+06	1.57231e+06	12736051	14538520	1.1651e+06	1.94184e+06	1.16293e+06	1.83707e+06	3.36377e+06	256471	2.74917e+06	4.12085e+06	581452	381666	2.87894e+06	25104.9	293837	39887.9	0	9936073	588042	330569	53825920	1.69465e+06	6.30147e+06	160796	269606	14364.9	775968	10521657	253880	560135	137027	2.10407e+06	85209.9
203 Tx3 Post 1	151	8	203	2	1	7.40592e+06	125144	668300	2.96164e+06	5.01999e+06	2.75573e+06	1.39488e+06	1432582	22518374	2.94273e+06	1.21171e+06	12612469	13471832	1093386	1.46909e+06	988634	1.50897e+06	2.83378e+06	455111	3927525	4910314	468021	411925	2.10641e+06	20220.8	218134	18179.2	25843.8	8893047	735421	194045	58320132	1.99564e+06	6.72913e+06	144232	246603	127615	533563	4.46565e+06	214334	472359	91621.2	2.41588e+06	69109.4
204 Tx1 Pre	141	1	204	1	1	4.33754e+06	103315	607903	2.25891e+06	6.16098e+06	1.411e+06	1184038	1.07021e+06	23499678	1.5595e+06	879222	8.37537e+06	12293913	902847	1.28393e+06	618302	1.62276e+06	2.32343e+06	1.92284e+06	6215470	2932765	85358	392456	759879	0	147446	13622.2	29767.1	1.80955e+06	175551	111344	29338882	17201754	14879160	30956.6	55950.5	135976	409875	5.51816e+06	31494.9	2.38495e+06	155954	2.44825e+06	95353.8
204 Tx1 Post 1	142	2	204	1	1	4054263	17762.2	597955	1.37957e+06	5.51271e+06	671222	932815	925378	17602570	1052723	693283	8212586	11260797	808729	1.25129e+06	489470	1466834	2114716	1.96218e+06	6309902	3.49598e+06	84181	343298	724422	0	48211.5	41082.2	28769.4	909674	112157	111222	30262314	22801872	16939152	2797.22	22811.3	108848	232334	4.83556e+06	20232.3	1.88406e+06	122790	3.08607e+06	99468.4
205 Tx1 Pre	158	1	205	2	2	6088940	330851	529181	2.10357e+06	6.04788e+06	4593450	1.12812e+06	1177364	24306864	3609656	1.75963e+06	11053480	18703366	970091	1.56288e+06	960216	1.42501e+06	2.37153e+06	141836	1892052	5.28104e+06	615049	226260	3.5864e+06	132370	140611	17461	0	10582735	716342	420228	48613204	572303	5738862	215040	270089	47795.3	808715	18097976	179011	2935579	145803	2.08944e+06	52517.8
205 Tx1 Post 1	157	2	205	2	2	5625458	144765	990059	553033	6078426	2.56829e+06	724904	1.305e+06	26010424	2.77515e+06	1.79369e+06	11154362	17845666	1.14344e+06	1.92386e+06	642261	2.12575e+06	2428987	901971	3.19503e+06	1.67022e+06	192900	543626	1.05141e+06	8180.63	162586	44726.6	0	2.55689e+06	262516	134349	45228220	6.2621e+06	18191598	34282.6	96782.9	45621.9	494525	6641076	77196.3	2303736	120297	3.12838e+06	86380.1
205 Tx2 Pre	154	4	205	2	1	5989536	244186	913124	1.51721e+06	7656858	2.53722e+06	704327	1.53877e+06	22587758	2.67874e+06	1.3378e+06	11789904	14714996	1.13555e+06	1.23062e+06	776033	2.08773e+06	2595799	310595	2.2699e+06	2.379e+06	389460	581487	2.74992e+06	50295	132880	31081.7	0	2.25754e+06	488443	262992	50330772	4819388	15614375	105311	37514	76736.4	746338	7.39952e+06	189429	2.47998e+06	179704	3.17104e+06	116801
205 Tx2 Post 1	153	5	205	2	1	5.28368e+06	256873	880637	1.51914e+06	5.99945e+06	2.16594e+06	885897	1.63343e+06	31655622	3.14924e+06	1.80964e+06	16141877	16495931	1.15438e+06	1.5353e+06	878560	2202355	2.99367e+06	325061	2451791	2834374	371163	539556	2636772	23695.9	101923	22787.9	19226.9	3.7043e+06	522885	220675	61703988	4.53838e+06	16230652	43082.5	87492.7	80344.3	548989	8220832	83113.1	1.91775e+06	124196	3.45322e+06	145630
205 Tx3 Pre	150	7	205	2	2	3.64121e+06	218253	545469	2311226	5.44259e+06	2.72662e+06	704074	1.15462e+06	21180788	2.38223e+06	1412406	10501932	12479548	722339	1.07298e+06	942301	1.32458e+06	2.16921e+06	287377	3.01198e+06	5.22353e+06	369818	408980	2.91381e+06	28395.2	85572.9	29842.4	0	10386132	772800	169233	53847776	1.1495e+06	5.54675e+06	95165	150995	51622.8	617344	14107308	95769.5	2.03474e+06	102779	2.35464e+06	94805.5
205 Tx3 Post 1	131	8	205	2	2	3.54931e+06	108166	624679	1.94541e+06	4.49819e+06	2.15123e+06	693190	1.22282e+06	22370310	2.44537e+06	1.36873e+06	11450316	12295544	800714	1.18448e+06	842776	1.97122e+06	2576037	947033	4.3665e+06	2.74111e+06	232810	521449	1.647e+06	15250.2	94571.7	122349	12816.2	4401902	352277	92289.4	64260448	3.87723e+06	12000320	94881.6	94135.3	24975.3	533255	12012603	45705.6	1.43004e+06	141345	2.7514e+06	140534
206 Tx1 Pre	130	1	206	1	2	6.6235e+06	305756	778702	4.43013e+06	5.68885e+06	3422207	1.62767e+06	916882	22093464	2.72314e+06	1.292e+06	11055877	20351016	974326	1.89072e+06	745656	1856835	1.93176e+06	159126	2.01343e+06	3.70522e+06	338960	376435	2.83927e+06	16635	111184	27455.6	353397	2.42258e+06	326543	168997	56116140	1735863	10732916	36793.5	102104	71545.1	880968	7483976	104370	531260	114309	2.18241e+06	100465
206 Tx1 Post 1	129	2	206	1	2	6843896	84482.7	640463	5.05991e+06	5.15074e+06	1.72859e+06	1.60584e+06	924816	19391040	2.18591e+06	985474	10552015	18084814	778191	1.55013e+06	546199	1.88684e+06	1.80593e+06	721600	5062991	6.6635e+06	349661	495141	2.10103e+06	11063.6	129466	25347.2	194178	2.07114e+06	420186	79744.4	68486936	3.77212e+06	15542540	50946.5	93477.5	148009	482321	3.02308e+06	72122.8	464273	165042	3189686	95738.1
206 Tx2 Pre	128	4	206	1	1	10394354	196897	1.115e+06	4856718	6.94584e+06	4360236	1.82244e+06	1.38766e+06	32303394	3.44432e+06	2152958	19375838	15100008	1.18349e+06	1.94207e+06	913359	1.9914e+06	3124783	204221	2.34543e+06	5.46222e+06	589850	299067	2983272	28097	292099	37386.9	326817	1614902	366569	293503	46344800	4199564	17270890	43596.4	77657.4	106846	1.20302e+06	1.40762e+06	113842	374068	183321	3167865	84162.6
206 Tx2 Post 1	127	5	206	1	1	7.57355e+06	92111.2	688801	4272018	5750226	2.08035e+06	1.21637e+06	1.17145e+06	19125546	2480212	906989	11926749	13886368	835484	1.05981e+06	622642	1.66988e+06	2.24146e+06	337062	3.33825e+06	4.70393e+06	410928	368631	2.08122e+06	16288	129416	21811.1	338770	2367254	354904	99038.2	53987572	2.63116e+06	11282829	33135.1	55336	77086.3	675951	4.19516e+06	44819.2	339199	135924	2.54868e+06	87658
206 Tx3 Pre	167	7	206	1	2	10565957	411293	957084	3.37748e+06	7.79858e+06	2.37424e+06	1.6968e+06	1.53632e+06	32383054	3838381	1.84668e+06	16392111	15167873	1.29165e+06	1.85417e+06	985767	2.25373e+06	3.75861e+06	190403	1.37293e+06	3.06299e+06	503722	235941	3.15425e+06	14606.6	338943	75532.9	2526.4	1.36206e+06	212574	259428	35312800	4.38817e+06	17525482	14313.9	58339.1	64063.1	644712	3.71213e+06	100635	284775	104976	2.48892e+06	42048.9
206 Tx3 Post 1	166	8	206	1	2	8162040	153819	840692	2220774	5.44248e+06	1.46775e+06	1.23856e+06	1.37287e+06	22381146	2.21905e+06	1.21958e+06	15406084	12811376	748814	1.29216e+06	713614	1662906	2.75669e+06	165459	1.87443e+06	3425280	361483	331431	2677252	19880.8	241976	34477.5	39539.8	1.87696e+06	233843	157106	55977632	3.60598e+06	15682067	25223.1	49285.6	59035.6	389338	5050436	72736.7	349980	130233	2718163	93858.4
207 Tx1 Pre	126	1	207	1	1	6272446	91745.4	392464	810759	6.36059e+06	1.38587e+06	1.33673e+06	989274	12821921	1856558	787511	9160941	11999848	688800	819436	521952	1.11936e+06	1528753	3.37857e+06	6626932	1.93711e+06	138750	751292	777070	58949	106665	48505	56203.9	1.72424e+06	189216	95864.8	36982568	19724318	13714049	43247.1	42252.1	118561	438396	1.21897e+06	51316.7	1.05584e+06	617401	3.1602e+06	188102
207 Tx1 Post 1	125	2	207	1	1	5.88408e+06	84427.7	542842	1.03e+06	5.78907e+06	1.28864e+06	1.19194e+06	1.10086e+06	14892375	1652418	797220	9248191	12152564	624274	965715	560276	1.11158e+06	1.55504e+06	2.81396e+06	6088286	2.34774e+06	152384	693667	958172	54829.1	86672.9	36554.5	77684.9	1.44502e+06	312215	101924	56191056	14277255	13177840	18359	29885.4	109323	360253	1.92963e+06	65428.7	939573	653328	3.06487e+06	188912
209 Tx1 Pre	165	1	209	2	2	8786692	278021	917290	2.88486e+06	5.42586e+06	4555304	1.02396e+06	1.35238e+06	31251282	3.90967e+06	2546034	15519895	19499532	1.07459e+06	2.0346e+06	1.03099e+06	2.52932e+06	2.70911e+06	131099	2.08423e+06	5.54551e+06	504599	202455	2.32029e+06	34409.1	186716	48040.4	762977	7652302	449594	266956	42045564	2.74177e+06	13991829	198980	279897	61854.2	999420	5653326	325292	323547	153574	2.95281e+06	81510.6
209 Tx1 Post 1	164	2	209	2	2	7893918	385333	790573	2.01176e+06	5174918	4.33195e+06	1.21972e+06	1.44201e+06	36795176	3.53871e+06	2.11221e+06	14962385	23600926	1.24456e+06	2.06015e+06	1.07059e+06	2.79139e+06	3.17394e+06	235243	2.38159e+06	4.24994e+06	320032	287585	2.45863e+06	16934.1	147969	53491.6	996471	6.17947e+06	563725	159548	62401668	1.63475e+06	8380712	96782	207851	13410.7	1.1963e+06	6627024	162261	463809	119418	2176310	82027
209 Tx2 Pre	161	4	209	2	1	10849391	1.36368e+06	1.23279e+06	3033394	7747710	5.97189e+06	1.77002e+06	1.94995e+06	59300052	5.95943e+06	6.02531e+06	30146432	21303944	1.82023e+06	2910781	1.34949e+06	3.3139e+06	3.75336e+06	221082	2.24942e+06	4359723	415215	294467	3.29083e+06	15676.7	214213	54903	154633	4493230	584128	606765	51883760	1.90626e+06	13481649	249537	167688	17246.6	1.65987e+06	6.12442e+06	294158	189183	105419	3661445	45343.1
209 Tx2 Post 1	122	5	209	2	1	7.72607e+06	144811	759338	2.1875e+06	4.31153e+06	2.77989e+06	992050	1.26037e+06	24919334	2736531	1.66668e+06	11896979	14435087	943609	1.45565e+06	689837	2.29712e+06	2.32876e+06	239056	2.78688e+06	4.25573e+06	471922	352769	2.0974e+06	15544.2	114484	26941.8	74314.1	3.4442e+06	403215	147922	45695332	5.97369e+06	14545781	80978.8	97358.8	65662.8	718364	5572624	124319	217018	137130	2.93212e+06	70415.2
209 Tx3 Pre	115	7	209	2	1	9149071	899236	827735	2.29064e+06	5.77457e+06	4.8509e+06	1.05634e+06	2.21633e+06	48427988	5219478	4.65766e+06	29234330	20104046	1.44788e+06	2.60129e+06	1352773	3.59662e+06	4.61865e+06	124494	1.88136e+06	3.71156e+06	352872	267347	2.88913e+06	102062	120342	40704.4	4910.07	5300743	481826	247814	48208864	1.02291e+06	10064844	198092	255462	16465.9	1.11896e+06	6633768	314617	205993	79917.4	2.96261e+06	72633.4
209 Tx3 Post 1	114	8	209	2	1	7.22516e+06	228597	696104	1.60482e+06	3.6861e+06	3326758	986764	1.63208e+06	24858624	3.25062e+06	1.84189e+06	14107529	15826052	1.0207e+06	1.95774e+06	945482	2665803	3.09966e+06	206703	2.41681e+06	4.07977e+06	315788	239983	2.12019e+06	4461.93	73635.8	10461.4	19680.8	3559858	318888	97553.7	54910244	2835324	11438307	44182.6	123151	72941.4	804629	5.21246e+06	247941	184269	125045	2.51773e+06	129320
210 Tx1 Pre	163	1	210	2	2	10312749	116190	787799	1657773	4245202	4.86937e+06	1.38222e+06	1.24324e+06	28627520	3127924	1.59169e+06	12567389	14733403	896920	1.62916e+06	892098	1.67686e+06	2.84753e+06	2.35334e+06	6.35041e+06	2.69834e+06	230652	408602	687511	15233.9	466337	48685.8	2160.05	4.6149e+06	364817	305789	38301860	12592833	13407508	22999.2	145339	41295.5	1.39023e+06	11241101	85677.6	635135	104773	2.44346e+06	112839
210 Tx1 Post 1	162	2	210	2	2	11729684	949491	1.02514e+06	2.37856e+06	6.24986e+06	5.29338e+06	1.9867e+06	2.18616e+06	58790684	5903320	4637848	28079888	21359098	1715977	2783513	1.28808e+06	2.91748e+06	4603456	2.82408e+06	5474015	1.34936e+06	127023	725420	785892	159246	844258	43991.9	0	3570424	571655	299886	40476140	4.59874e+06	18542372	68857.7	189983	22910	1.34139e+06	8621823	62896.2	665498	114834	2736644	101395
210 Tx2 Pre	160	4	210	2	2	10483012	225034	969310	1.61823e+06	4.44668e+06	4.37816e+06	1413704	1401833	32506254	3513930	1.88021e+06	14179104	15329973	1035928	1609119	1.03656e+06	1.58805e+06	3.25319e+06	3274356	6.60216e+06	1.83209e+06	142361	462149	622970	58529.1	767628	80260.4	125969	6075514	358439	184781	41233492	10321360	11058197	31649.4	190241	0	936272	13938761	116043	609374	118892	2.21812e+06	104979
210 Tx2 Post 1	159	5	210	2	2	10673487	359522	803400	2379047	4875232	4314173	1.73435e+06	1533260	41296480	4146445	2.61284e+06	18986634	16350705	1.19547e+06	1.92539e+06	1.18846e+06	1.81288e+06	3.72855e+06	1057130	5.00257e+06	3.41424e+06	257674	500121	1.46798e+06	149555	639306	77441	218877	7.20025e+06	715158	284994	51168244	3.84267e+06	11499747	72362.1	202931	17885.7	978301	12212855	200423	656794	59914.8	2.37286e+06	83407.8
210 Tx3 Pre	119	7	210	2	1	10708222	252225	1.28118e+06	1.31924e+06	4.60582e+06	5.00807e+06	1.53123e+06	1.50829e+06	37433984	3.04808e+06	2.25152e+06	16081581	16911174	1.24969e+06	1.84721e+06	892229	2.30077e+06	3.37209e+06	7173526	3.99587e+06	252819	45167.4	215183	44404.2	10848	503325	338488	0	2.50441e+06	16676.1	90170.7	21867672	14376533	18907840	3152.77	96029.2	5159.56	1.32734e+06	8705963	0	688663	85324.9	2.92193e+06	24729.6
210 Tx3 Post 1	118	8	210	2	1	9443035	219835	822581	1.59355e+06	4.71566e+06	3745066	1.19895e+06	1.55398e+06	29321368	2.98842e+06	1.69783e+06	16960424	16473747	899125	1.42047e+06	784915	1.85097e+06	2.89785e+06	1.51309e+06	4797068	2195383	235032	450718	963589	41619.6	552806	74649.9	37976.7	3.21399e+06	398244	193282	48219852	14386515	17947378	2101.1	112335	19702	1111863	6364994	112840	622624	121854	2.72791e+06	129532
211 Tx1 Pre	121	1	211	1	2	4398765	1785832	792456	5540362	8.12591e+06	4107448	2.55127e+06	1806076	36332740	3.90945e+06	3.00739e+06	18977486	12944208	1.42816e+06	2.11676e+06	1.15841e+06	2.28144e+06	3747960	321539	2453527	3.68048e+06	78918.1	386795	3.69491e+06	105463	116695	68928.2	0	3.91012e+06	931246	237043	57327472	3.61551e+06	10758596	78537.9	90173.4	52835.1	1.16128e+06	19250590	166815	4.28501e+06	113974	2.27807e+06	111098
211 Tx1 Post 1	120	2	211	1	2	3.13692e+06	52786.3	533712	3687625	2866872	2.00617e+06	1.37103e+06	1.32233e+06	15323589	1.48667e+06	880931	11324544	7.99583e+06	650562	1.08195e+06	640428	1407764	2190107	1.64365e+06	5.8637e+06	3.94953e+06	69186.5	577749	1.2894e+06	32495.1	99844.8	90247.4	15077.5	2.21285e+06	196423	50175.7	70478168	6.24861e+06	14371349	44573	75562.3	59859.6	625237	18526002	52200.5	2545594	129349	2843129	116150
211 Tx2 Pre	117	4	211	1	1	6068770	499611	1.10508e+06	4710586	7.00833e+06	6398338	2.74543e+06	1.79983e+06	37970436	4.20351e+06	3161232	17604326	16623309	1714621	2.37146e+06	1.00746e+06	2.81355e+06	3823640	1.47779e+06	4.25075e+06	2.01445e+06	42015.4	575013	1.6033e+06	87451.8	253660	40893.1	0	3.09106e+06	687373	223478	41658956	8.38736e+06	12437056	86357.1	169795	105612	1.8136e+06	18370342	98177.1	5.5321e+06	100264	2.58822e+06	60107.3
211 Tx2 Post 1	116	5	211	1	1	4.27644e+06	218016	888239	3164936	4.70541e+06	4.34849e+06	1.62118e+06	1328625	25952192	2435278	1479158	12300443	12973141	959840	1.37239e+06	770287	1719994	2.278e+06	2940277	6011130	1.87063e+06	88228.5	534646	773357	35232.7	109488	14147.6	25291.8	1.73967e+06	312627	91284.5	59117628	14950561	13666928	87887.3	63981.6	211910	1.40683e+06	18023750	51024.6	4.53517e+06	77108.8	2.98194e+06	114366
211 Tx3 Pre	124	7	211	1	1	4798170	53110.4	892913	4.17756e+06	5.33164e+06	4.70296e+06	1.62441e+06	1.25993e+06	17173096	1.85022e+06	799183	8187808	9963241	921178	1.36307e+06	703255	1.56979e+06	2.01472e+06	5710112	7625552	1.65739e+06	34049	564930	500396	12301.9	120897	42511.4	3330.14	1240382	145517	37113.6	40968532	20893530	12784740	10745.3	25090.8	40856.7	1.62209e+06	20010760	47089	5506198	91129.4	2.83182e+06	116717
211 Tx3 Post 1	123	8	211	1	1	4.0756e+06	18843.9	851793	3.71789e+06	4.22417e+06	4.03525e+06	1.56314e+06	1178567	20469038	1.84099e+06	998800	9116065	10543415	768425	1.18783e+06	566097	1.64633e+06	2.26804e+06	4.80947e+06	7701648	2.16595e+06	25611.5	500406	434964	7363.44	112585	60725.4	16655.8	1.00152e+06	153559	30139.9	49650996	17126662	13390613	12691	17493.5	57435.1	1282273	16565444	61945.3	3.77548e+06	113018	3.15221e+06	83053.1
[truncated: 110 more columns]

## Sheet: Recipient Plasma
Matt's code	ID	Time	Subject	Study Arm (1= <10 day, 2= >30 day)	Did units transfused meet age criteria (1=yes, 2=no)	L-alanine	L-arginine	L-asparagine	L-aspartate	L-glutamate	L-glutamine	glycine	L-histidine	L-leucine/isoleucine	L-lysine	L-methionine	L-phenylalanine	L-proline	L-serine	L-threonine	L-tryptophan	L-tyrosine	L-valine	L-cystine	Guanine	dCMP	Thymidine	UDP	IDP	Inosine	Hypoxanthine	Xanthine	Allantoate	Urate	5-6-Dihydrothymine	4-Pyridoxate	Pyridoxamine 5'-phosphate	Flavin mononucleotide	Phosphate	D-Glucose	Pyruvate	Lactate	Mannitol	D-Ribose	D-Rhamnose	D-Arabitol	Citrate	2-Oxoglutarate	2-Oxoglutaramate
SAS-001 Baseline	550	0	1	2	1	430184	2069117	56021.2	63300.4	294985	3222413	124170	1.30012e+06	20838140	2018870	685036	365691	10119889	247130	891329	13732240	591949	15177437	240539	16635	15130.8	1.70985e+06	1.1605e+06	0	303971	868742	22998.4	258873	1.17777e+06	802302	17779.3	510441	0	1.1118e+06	10261409	922410	34844500	135676	480969	309245	36560.1	2.64961e+06	208172	6080.59
SAS-001 Tx 1 Pre	552	1	1	2	1	531184	1.48343e+06	58155.7	35275.7	233056	3.54723e+06	143805	1.13688e+06	17094834	1.77685e+06	564101	283492	11519468	168173	763201	11411316	337399	14610923	203898	13845.1	13768.2	0	765607	3151.57	585395	662295	3948.56	245817	1.36095e+06	298256	32692.2	334966	0	916844	12729229	1.9528e+06	38363320	174382	503171	180404	12890	4.09765e+06	252659	8725.86
SAS-001 Tx 1 Post 1	553	2	1	2	1	516153	1530844	70370.3	65361.2	298698	3.36403e+06	161112	1.30451e+06	19323078	2049700	457812	421849	10611651	147650	683497	8973769	414111	17858050	185418	11781.5	15551.3	54943.2	957465	2683.37	240842	861218	6997.63	239482	1.20254e+06	499360	14217.3	340997	0	1.05631e+06	12297899	1.07916e+06	35096372	21572686	674061	401585	34479.4	4.15978e+06	228713	2069.9
SAS-001 Tx 1 Post 2	554	3	1	2	1	457402	1.99826e+06	44360.4	41446.6	271140	2.74363e+06	151094	1345158	21836240	1.90738e+06	383812	415834	7.66023e+06	226783	644286	10081876	408135	16190752	192492	12438.9	19209.2	25562.2	936784	0	396107	619598	8667.52	281445	844271	435913	16844.5	304338	0	1.10509e+06	12247835	1.33654e+06	32192042	56022	568245	330129	30472.2	3.86831e+06	247829	10207.6
SAS-001 Tx 2 Pre	564	4	1	2	1	523833	2586062	112213	55729.4	325583	3989536	170287	1.07725e+06	15082288	2.06239e+06	650854	255774	16752268	238920	709260	9142424	410810	14206199	238920	13610	9118.36	1574526	1.0195e+06	1908.86	626012	769067	17853.2	531612	1.15847e+06	691697	9577	451010	0	899058	13218123	1.83273e+06	43899788	108962	715776	221739	3638.32	4.15892e+06	305492	12206.9
SAS-001 Tx 2 Post 1	565	5	1	2	1	660364	4447464	85304.6	74779.2	419928	4484008	151561	2046531	47325612	4490711	1.35621e+06	544100	19626608	351346	1.06925e+06	14026004	857414	25857714	204702	48536.2	30674.6	2.19512e+06	793743	3213.21	258598	817837	0	577574	1.57156e+06	672586	15335.1	477798	0	1522815	13721219	1.10775e+06	31428838	5.36951e+06	652182	333342	30494.5	3841281	253044	3886.85
SAS-001 Tx 2 Post 2	566	6	1	2	1	455890	3.22131e+06	122271	67781.2	378282	4.19246e+06	126128	1078189	26656504	2873917	707572	369725	15121897	254169	1.01305e+06	9884016	465131	16620335	248611	16124.5	23344.4	5.46264e+06	1032119	0	307397	1.03172e+06	4290.33	517441	1.51274e+06	455567	20601.7	553190	0	1.15862e+06	9818757	1.03363e+06	25073978	247985	384204	265796	26955.3	3476489	181217	19691.5
SAS-002 Baseline	547	0	2	2	1	314240	1.77135e+06	52210.6	500602	701381	5299998	183692	1747765	25706024	3.26597e+06	619978	303633	14342505	165904	476881	2.09693e+06	538975	19930706	194371	22916.8	21173.6	4.66671e+06	1.20064e+06	21777.9	211882	4.1891e+06	10768.6	377902	4.47408e+06	1227000	124598	82266.7	0	1.48202e+06	16101321	1180564	26217454	3911662	2.09545e+06	153736	276970	5325778	218573	162588
SAS-002 Tx 1 Pre	558	1	2	2	1	580801	1.85705e+06	33799.1	825539	627204	4.00468e+06	213365	1819598	15430187	2.02135e+06	461051	349740	19557094	193291	358759	4.18372e+06	347842	14701309	230491	65235	15029	6.7791e+06	1127574	27407.8	1.0031e+06	4.88062e+06	7503.33	279491	4206256	1.44047e+06	48858.5	164962	0	1.35251e+06	25259470	2538612	48840652	3027188	2.72426e+06	153035	254660	7464728	344201	335259
SAS-002 Tx 1 Post 1	560	2	2	2	1	605149	3.66273e+06	147505	735196	665394	4.59508e+06	283354	2.08133e+06	26706958	4.38995e+06	991060	442741	17524962	223152	636141	6.68778e+06	553639	14591484	257588	30272.3	22416.6	7930966	1.29613e+06	29175.3	133259	4.09489e+06	10635.8	588890	3.15482e+06	1.26893e+06	138231	209010	0	1.35624e+06	6.35154e+06	816517	22655510	27894686	2.53756e+06	358043	356662	3.88983e+06	192665	184589
SAS-002 Tx 1 Post 2	562	3	2	2	1	408194	813040	59886.7	747200	712883	2.94302e+06	147917	1.33886e+06	15847115	1986924	248801	343671	11943645	156675	394795	4.63801e+06	221297	13396848	294371	3483.68	16102.6	7613178	1.22187e+06	20646.3	395702	3981850	19028	270098	4000869	1.21378e+06	89763.3	138375	2040.74	1.36946e+06	12191272	1.21957e+06	47446000	11610363	2.4282e+06	231314	269797	5.77584e+06	396293	194910
SAS-002 Tx 2 Pre	510	4	2	2	1	414930	2.10695e+06	84502.9	698301	760607	4.45295e+06	167052	1.19117e+06	20552650	2.01981e+06	421564	263256	10472019	125604	361237	3570450	251438	10716017	246417	34767.2	13943.6	1.23726e+06	1.07766e+06	32855.3	353593	3.88321e+06	21187.8	279838	4.53327e+06	1434502	80847.3	58238.7	0	1.60561e+06	16333647	1435560	31757198	3484272	2.2751e+06	79241.4	360433	7.07718e+06	386426	251584
SAS-002 Tx 2 Pre	571	4	2	2	1	419829	1947680	67119.9	638149	673812	3728557	152554	1117752	15202581	1.89013e+06	362817	272414	11065377	173681	379165	2.69745e+06	245829	8.11497e+06	224816	10746.5	13511.9	1.4971e+06	1.02639e+06	21803.3	243872	3.4932e+06	8785.24	291898	3599695	1.14527e+06	74349.5	48771.3	0	1.24102e+06	15250608	1348664	28758538	3518398	1.9635e+06	138648	226745	7.78676e+06	280798	264960
SAS-002 Tx 2 Post 1	511	5	2	2	1	661726	3351405	85906.6	610036	532276	4.74132e+06	168852	1.45851e+06	28002864	3.5971e+06	674214	386338	15243548	169197	507588	4.85189e+06	448544	12849640	208163	31895.2	23627.2	1.60375e+06	1.00089e+06	16076.3	314167	3.26698e+06	15279	435572	4.43289e+06	1.27768e+06	104809	143970	0	1.7087e+06	12876873	1.38911e+06	28287618	10594835	1913335	297320	230672	6.58308e+06	234532	272590
SAS-002 Tx 2 Post 1	573	5	2	2	1	595065	3.23797e+06	94812.6	579640	560147	4.61875e+06	226869	1466168	27046926	3.57394e+06	666836	412436	15239499	262133	395901	4.67386e+06	406430	13201605	204617	23293.3	19791.6	1.54023e+06	1.0853e+06	24408.7	491429	3248161	6203.49	455946	4.97366e+06	1.40668e+06	66187.8	131668	2017.31	1.37215e+06	14918639	1.31289e+06	29204954	13293261	1896748	225171	294143	8840866	271414	275773
SAS-002 Tx 2 Post 2	515	6	2	2	1	272734	4.21769e+06	64488.8	620634	623594	3.95897e+06	161144	1.39905e+06	50897908	3752589	308906	497271	16503013	182476	569972	3.94586e+06	543560	16637827	232290	33080.7	39471.7	1328248	1201563	21833.8	166552	3079455	26271.6	647535	5630272	1.44487e+06	46082.5	96656.1	0	1.55427e+06	23955810	910240	24861280	6.08069e+06	1.93582e+06	112107	149010	7.79049e+06	206924	272957
SAS-002 Tx 2 Post 2	576	6	2	2	1	270173	4.00467e+06	57633	771344	603956	4147142	97873.6	1.37767e+06	42950588	3.65963e+06	521795	493862	16768317	199134	607605	4.14467e+06	512936	16349708	210934	13693	35188.6	1.34915e+06	1.17539e+06	26654	216460	4.03094e+06	14248.6	700888	4.48123e+06	1.1757e+06	53509	106953	0	1.00746e+06	22635782	1.1229e+06	21657750	6074060	2391555	152229	174731	6.33941e+06	193729	283792
SAS-002 Tx 3 Pre	529	7	2	2	1	362892	1.89885e+06	93664.4	650367	707187	3.49141e+06	137239	1.36841e+06	18637378	2934244	498966	389313	14010383	127372	475711	3.54498e+06	467882	13694768	236924	11769.8	11523.5	4.07326e+06	1.13876e+06	35681.3	98913.4	3.60355e+06	14008.5	303621	3528291	861803	111666	116122	0	1.02663e+06	11556141	785174	18651198	2.24444e+06	2.02799e+06	103230	313552	4.41658e+06	239405	214382
SAS-002 Tx 3 Post 1	531	8	2	2	1	550574	3340277	142903	600814	738295	5034657	213408	1.87037e+06	32922448	4283894	1.16581e+06	626722	23896800	252086	808957	5.30037e+06	815402	18284302	233868	32161.8	22984.2	4066467	1.12109e+06	21802.6	245252	3.23949e+06	6298.32	501848	3185644	702901	88353.6	100883	0	927335	9751705	1.17817e+06	22514718	13028117	1.76995e+06	284746	226796	5.37094e+06	192495	236152
SAS-002 Tx 3 Post 1	581	8	2	2	1	670654	3756598	179950	793622	779935	4757047	149360	2.27713e+06	36703960	4.5473e+06	1202929	728123	25715690	213751	674536	4948885	812845	19879970	262752	44208.7	34483.6	5464106	1.20527e+06	21450.3	190999	4.53148e+06	13418.7	559592	3.98484e+06	842802	125700	184603	0	1.14535e+06	9328713	1.07255e+06	23597222	17431718	2.54925e+06	336925	329580	7177534	303165	255788
SAS-002 Tx 3 Post 2	532	9	2	2	1	550260	2.59752e+06	97426.5	609780	846336	5.02695e+06	161635	1.89909e+06	36753088	3.97357e+06	773166	496863	20944504	245081	737818	3.39005e+06	578464	19665484	200422	23419.1	37303.4	3874184	1.29183e+06	28455.3	285603	3.31375e+06	17125.1	686695	3.66785e+06	775738	55326.1	110873	0	1.19912e+06	17431938	996347	35330080	6.63943e+06	1.88648e+06	102086	210077	7731392	281588	256242
SAS-003 Baseline	548	0	3	1	1	411911	2.52939e+06	137163	566858	360748	3901828	395399	1.33832e+06	22251386	2.92555e+06	747496	522817	21468726	214712	1.21756e+06	6.27995e+06	470206	17606466	128893	19819.5	20654.8	57547.4	1065414	21775.6	275970	2.47547e+06	7917.99	262523	1.94245e+06	681219	774578	216629	1820.24	722034	10416385	1.20248e+06	19593622	1.39903e+06	1.24717e+06	135215	364144	7028438	311776	161627
SAS-003 Tx 1 Pre	509	1	3	1	1	395593	2338212	66253.8	1.70862e+06	502794	3702306	385532	1.44271e+06	23108240	2.75841e+06	597771	660738	16672568	126799	740288	6.58151e+06	342680	14845563	214564	20523.3	16371.8	0	1.09445e+06	13928.4	177433	4.48245e+06	18181.2	199687	2.86471e+06	446260	897908	178935	0	2.28371e+06	9400684	794665	20133294	1.96242e+06	2515152	258349	420124	10087133	446411	734617
SAS-003 Tx 1 Pre	572	1	3	1	1	471176	2.50546e+06	104093	1.89106e+06	503015	3162583	328887	1.62691e+06	18212304	2.22239e+06	456556	700676	16979038	131131	817679	5.13187e+06	378747	16296771	205255	18023	15614.1	8516.43	1.30196e+06	24945.1	179484	4.80105e+06	3073.87	248944	2536165	491390	909911	217506	0	2.16306e+06	9883745	1.07175e+06	20779380	1.99228e+06	2.62913e+06	348621	444990	10195666	419436	752353
SAS-003 Tx 1 Post 1	513	2	3	1	1	485807	1.6517e+06	109768	1.76944e+06	501424	3621772	442681	1.5715e+06	15597115	2.48034e+06	437704	567793	18744670	137025	1024169	4.20553e+06	198667	14279744	177937	18714.4	13580.3	0	1.34466e+06	19942.7	155171	4.60881e+06	11182.4	305990	3289588	500348	839266	159509	0	2268530	6.74934e+06	526659	22938160	24441144	2.50428e+06	442878	341800	7.64665e+06	208334	864975
SAS-003 Tx 1 Post 1	574	2	3	1	1	499249	1.88536e+06	84883.2	1.5491e+06	495947	3.5392e+06	349155	1.50477e+06	11697405	2789511	345318	576540	17252934	104577	817324	3.02514e+06	279745	15082455	213949	15508.5	8565.92	7155.87	1.2896e+06	23123.7	79610.4	4.20466e+06	12707.4	407052	2.97046e+06	484223	957068	173331	0	1.52386e+06	6.05725e+06	626326	23453098	30577126	2241452	541344	494094	8713195	282042	713606
SAS-003 Tx 1 Post 2	514	3	3	1	1	417072	1.77904e+06	67183.1	852843	437428	3490517	268201	1.3965e+06	16533071	2.09268e+06	433275	560320	18849784	178115	837110	5.44266e+06	364392	16234892	131167	11359.8	12163.9	0	1.23598e+06	21327.4	161130	3.62719e+06	5270.67	314924	1.5608e+06	490456	640448	156581	0	1.26634e+06	7332744	792221	22379242	5.38878e+06	1.81588e+06	310816	431330	9740408	397386	191284
SAS-003 Tx 1 Post 2	575	3	3	1	1	370938	1.71227e+06	44180.3	898500	386555	3.6414e+06	340377	1.30621e+06	16347216	2529939	491559	669823	18933712	181493	987808	5.76597e+06	217503	15230043	119691	19208.4	16965.6	95446.6	1.22121e+06	17966.2	202531	3.58563e+06	5555.19	283883	1558742	516926	610030	152782	0	518810	10343843	833685	22755098	5.80387e+06	1.81339e+06	382595	501905	7.28933e+06	359477	238666
SAS-003 Tx 2 Pre	521	4	3	1	1	371362	2.3072e+06	75444.4	1.50218e+06	574585	3.67208e+06	325057	1.58524e+06	28337926	3123087	643915	616127	20750430	118365	909902	6522148	419759	18033878	123545	23670.7	22862.2	1750.75	1064616	22889.3	269436	3.96416e+06	13724.8	324453	1.70362e+06	532798	1.38709e+06	216429	0	1.01257e+06	10548755	1.10796e+06	23738512	1.13186e+06	2.01868e+06	275758	332006	8702459	272308	558527
SAS-003 Tx 2 Post 1	522	5	3	1	1	314006	1.91836e+06	55701.3	1.39701e+06	462509	3484579	248180	1.49286e+06	14397063	2.67843e+06	477260	492771	16143611	95685.7	775966	3.71831e+06	241880	14752484	134472	12473.2	8319.91	69637.8	1.31876e+06	18492	121709	3.81545e+06	8959.29	321476	1719785	556542	1.23571e+06	67753.5	0	1.10553e+06	8150336	684893	16280936	47479968	1.95365e+06	806717	409307	4.59971e+06	226984	319090
SAS-003 Tx 2 Post 2	523	6	3	1	1	411946	2.48542e+06	66705.6	1.92414e+06	646409	3716830	336583	1.40147e+06	20431204	2.56524e+06	543381	668515	17757882	111184	953218	4.8634e+06	401471	15653952	180894	11453.3	12134.5	43482.2	1.18017e+06	14587.7	202850	3.96399e+06	6813.88	297328	2949538	696118	1825709	205290	0	1209971	7.85237e+06	530121	22401206	29028414	2149729	730382	498273	10430669	224328	813449
SAS-003 Tx 3 Pre	526	7	3	1	1	305593	1.78558e+06	71241.7	1.70897e+06	395383	2.86783e+06	224086	1.10474e+06	18889426	2140299	444670	508214	12049075	95482.7	587685	4.63621e+06	246974	11533272	140368	13548.3	15987.5	0	1.44322e+06	33821.7	196659	4205480	4399.32	258977	2714321	638175	395280	117683	4048.57	1.8489e+06	9719336	913202	18746826	1.28353e+06	2.12796e+06	354160	365106	6.76295e+06	329769	447340
SAS-003 Tx 3 Post 1	580	8	3	1	1	289722	1.67267e+06	70120	2.09904e+06	436264	3.01365e+06	260394	1.36193e+06	15973851	2.06273e+06	349151	568141	9986027	133619	537608	4.35223e+06	193704	12555704	150396	7506.84	14059.9	3279.89	1.45719e+06	16670.8	94751.7	5438852	5368.46	252779	2.48967e+06	638463	380719	122554	0	1.6984e+06	7.96872e+06	598103	16129387	39171120	2911706	709362	422656	4739220	196620	594939
SAS-003 Tx 3 Post 2	530	9	3	1	1	395395	2.02219e+06	65482	2.66034e+06	596922	2.74071e+06	246005	1548117	11362213	2.72315e+06	403397	461441	12398909	85912.6	533809	2.3561e+06	272621	11915203	196546	13308.5	7097.66	44786.3	1.3187e+06	17058.9	121518	6.40054e+06	7243.69	342882	3.77276e+06	788761	413432	122707	0	1.5463e+06	7.91211e+06	459483	12260956	9569591	3.87402e+06	435685	673018	3997017	155630	1.13074e+06
SAS-004 Baseline	549	0	4	1	1	505672	1.63122e+06	73924.1	98331.4	487403	5.54878e+06	173837	1.26629e+06	19776616	3.02861e+06	861954	458317	18095338	329560	1.80991e+06	6.35162e+06	1.0972e+06	16177512	439329	31822.3	17159.8	4451.41	1.18983e+06	0	291290	965074	31810.4	448362	6655168	3716403	19704.5	317635	0	1.068e+06	8525352	603493	27910138	903601	589377	364823	111155	8.14747e+06	396591	9760.04
SAS-004 Tx 1 Pre	555	1	4	1	1	628074	1.39755e+06	136254	60915.6	421002	4.95161e+06	160279	1.79375e+06	18979328	2.84511e+06	891969	579587	20055152	292570	1.66584e+06	6055230	1.37512e+06	24174386	428053	30482	16971	10027.9	1254424	0	187469	699756	13366.6	380699	4.24389e+06	3.50587e+06	40660.6	213120	0	1.1376e+06	12413836	1186886	31384150	6671916	653033	286992	57795.4	7.99427e+06	401313	6732.6
SAS-004 Tx 1 Post 1	556	2	4	1	1	422016	1.72325e+06	160965	74661.5	413328	5405066	210773	1.46004e+06	18407814	2.39911e+06	989260	485883	16518189	322237	1.41043e+06	4593085	1089470	16971168	453073	31927.8	15940.2	613631	1260503	0	191562	881167	11327.7	417265	4.09577e+06	2.78997e+06	17918.9	165904	0	1.30093e+06	8142652	785546	15934775	14556457	534927	563388	122478	5.53659e+06	297331	13967.6
SAS-004 Tx 1 Post 2	557	3	4	1	1	596440	1596234	135423	62584.8	378295	5.35702e+06	151821	1.21423e+06	15557259	2.90607e+06	919009	385534	16681915	252870	1.36503e+06	6.06858e+06	1047436	17323474	387959	25925.2	11775.6	1.57638e+06	1.17662e+06	786.29	319900	551215	14526.5	379756	4257188	3457603	17382.9	311114	0	877307	10593687	1.30783e+06	25914510	397873	483483	314599	68930.9	7.41068e+06	348009	6826.35
SAS-004 Tx 2 Pre	508	4	4	1	1	502221	799780	82567.3	74783.2	410142	5486466	116954	857566	17086962	2.25049e+06	998567	383916	16548424	289353	1.38526e+06	9613571	923326	13991185	475437	34470.1	11422.3	1335.29	1.06293e+06	0	414515	639694	18937.9	366573	4.88418e+06	3096090	18526.3	368148	0	1.42942e+06	9649037	1.37479e+06	32005598	2.14358e+06	510731	376896	344682	10320173	425529	4925.58
SAS-004 Tx 2 Post 1	570	5	4	1	1	690172	1.49602e+06	195790	63452.1	309063	5.29561e+06	140791	927915	13339897	2.15301e+06	967862	359501	20443626	282634	1.34352e+06	6626060	671565	15813497	417828	31710.7	11685.7	787026	1.27578e+06	1104.5	322039	768196	5714.27	274025	4144322	2737230	10328.5	330645	0	1.23422e+06	10361947	1195220	29819578	12874005	571438	338302	95870.6	8679169	411367	11910.8
004Tx2-post2	430	6	4	1	1	591688	1.04138e+06	99942.6	55131.2	455531	6.19851e+06	238332	1.23028e+06	16488720	2547733	1.46391e+06	302288	16871216	319866	2053761	4.26728e+06	1.00191e+06	15292493	321830	43264.7	8033.55	1.86685e+06	1.04567e+06	1134.34	152885	669238	34452.6	349601	5.32108e+06	3185353	31228.6	369116	0	363226	11376947	918995	31313482	366257	576210	324344	17746.7	5.51389e+06	264996	7999.61
SAS-004 Tx 3 Pre	518	7	4	1	1	410897	1.20311e+06	77387.8	81208	377814	4786360	182559	1.27483e+06	16963144	3.20071e+06	1.01876e+06	359063	16761928	307293	1.15635e+06	3.14653e+06	899626	16422144	383715	36904.8	10035.1	60424.4	898685	1111.14	320080	730786	24462.8	391027	5.92349e+06	2.09752e+06	47306.2	261560	0	1.95474e+06	8938312	1.1433e+06	31209734	136333	560981	393245	34412.1	7.31768e+06	350375	3911.13
SAS-004 Tx 3 Post 1	519	8	4	1	1	566266	2116298	191802	81702.2	230643	5.83284e+06	192299	1.51091e+06	22230438	3.30134e+06	953487	517056	20473106	334393	1.47142e+06	7.32265e+06	1.03976e+06	17695752	544686	34759.6	17911	679508	1.09558e+06	0	266468	1.01258e+06	17577.7	495381	5.88895e+06	2668506	54608.6	236443	0	2.16792e+06	10935516	1.25344e+06	29774320	1.17096e+06	394886	384084	150627	6.37748e+06	406483	19295.5
SAS-004 Tx 3 Post 2	520	9	4	1	1	518653	2.42079e+06	86997.5	56925.5	270286	5.92563e+06	217903	1.47034e+06	21880954	3620098	948726	448063	17531716	270131	1469671	6944402	975928	18280866	513676	29275.4	20665.1	1.71889e+06	1099131	0	386439	597983	21951.4	385418	5.90043e+06	2.71383e+06	50045.6	360056	0	1.79435e+06	13375020	1464013	30560278	148906	718648	271374	68864.2	8900343	436006	12180.6
SAS-005 Baseline	551	0	5	1	1	608526	3.73705e+06	115135	59544	299235	5804050	179965	1.74074e+06	27945344	4.42931e+06	1.22576e+06	656270	20938866	273106	1872282	8765616	1.0662e+06	22391574	325320	33236.7	25907.6	747876	1.00067e+06	827.89	182540	529026	2871.03	633676	4.18044e+06	2.46998e+06	42451.5	409657	80736.3	680544	10053695	886387	23765304	124959	468318	518709	87463.2	3970872	186992	6186.97
SAS-005 Tx 1 Pre	559	1	5	1	1	693085	3.6923e+06	121988	58507.6	376772	7.44051e+06	196187	1.90577e+06	26477632	4.35107e+06	1.23262e+06	570287	22613576	234979	1.51891e+06	6190624	1.02563e+06	24955514	261487	38166.7	22232.7	36627.9	884174	1536.97	236176	428298	5349.82	541488	5.31001e+06	2872550	90685	449233	13213.9	584219	12141527	992736	26192296	536679	539341	596622	42190.1	3617003	185561	10423.5
SAS-005 Tx 1 Post 1	561	2	5	1	1	420177	2.14946e+06	84287.8	66940.8	344458	6.13298e+06	144750	1.2373e+06	16365489	2.07795e+06	685656	351243	15017731	223178	1.00522e+06	6251890	607068	20582012	248151	17043	8340.92	340020	926667	709.91	169488	554090	7881.58	388719	4492352	2744843	35848.1	334557	7945.53	853701	8.31961e+06	905231	20683052	17325402	408455	621594	29289.6	3834380	227067	13338.9
SAS-005 Tx 1 Post 2	563	3	5	1	1	569558	2.42881e+06	81919.6	44491.9	277839	6.25003e+06	136551	1.42518e+06	20350234	2145213	760871	384471	17165230	196125	1.19724e+06	8490108	645324	20904006	262081	28470.3	13016.4	1.28741e+06	945997	0	377437	366173	11159.8	401227	5.17537e+06	2.71468e+06	13627.8	362595	0	729892	10902998	1.38624e+06	28435958	190300	528534	685333	43576.8	3438555	267736	5360.27
SAS-005 Tx 2 Pre	567	4	5	1	1	448371	2807550	141858	86124.9	349020	5.96328e+06	216872	954717	20127982	1.99842e+06	846378	395963	21508006	210371	1.29085e+06	6.44887e+06	747228	20794528	244812	18406.2	17700.9	1804.44	1083666	0	215779	425979	11507.2	595906	5094088	2437241	36819.8	400398	41988.3	1.18256e+06	9357883	1.12615e+06	25960598	168632	474596	690661	55351.7	3908214	236907	11210.4
SAS-005 Tx 2 Post 1	568	5	5	1	1	615343	2.78602e+06	94654.9	67608	358461	6.02435e+06	101620	645896	16566439	2416799	842682	314632	20654894	160039	980492	3.91659e+06	433390	17355062	238404	21592.7	14141.2	282819	853613	0	351693	427276	14941.6	482015	5.72301e+06	2.75233e+06	33740.5	234521	129595	863826	11947713	1.3959e+06	28645232	10647116	758582	652095	32847.8	3.1291e+06	203862	16258.1
SAS-005 Tx 2 Post 2	569	6	5	1	1	463282	2.23884e+06	65193.6	48943.5	311898	7.14235e+06	118817	575504	20943632	2.24041e+06	758407	357953	20784712	190925	1027568	5201902	570603	16099051	252518	11275.3	14159.1	1.1727e+06	927581	0	178673	364629	19052.7	413259	5.86866e+06	2.46807e+06	40769.1	221204	31428.6	1.11061e+06	10275260	1.00286e+06	29099398	282262	476000	784049	49918.4	3157036	209578	8032.21
SAS-005 Tx 3 Pre	516	7	5	1	1	528472	1.7934e+06	123577	61116.8	340660	5877440	141294	1.17162e+06	21840526	2.28281e+06	808636	529638	20343830	227319	1.25516e+06	7.86818e+06	760923	17641822	283853	17298.4	18245.6	1691.99	895644	0	238236	404467	6945.27	449472	5761754	3.11169e+06	19495.7	432106	45590.7	1.3214e+06	11332196	906807	24973856	107002	474130	701531	28675.4	4.30961e+06	257881	17524.5
SAS-005 Tx 3 Pre	577	7	5	1	1	460896	1.95583e+06	134918	62681.8	338228	6.71336e+06	128943	1442592	18471706	2.45463e+06	814840	556834	21988592	198326	1.31775e+06	7.48198e+06	728662	19486474	263763	21965.4	18141.5	2801.68	759586	797.58	304344	399359	9845	513833	4673246	2.77193e+06	23835.9	346940	41119.5	901587	10809177	1.18295e+06	24391440	162511	538653	716290	63689.5	3.92834e+06	220911	5905.53
SAS-005 Tx 3 Post 1	578	8	5	1	1	434708	2848530	159385	60357.9	344164	6766142	159772	1402579	17266982	2.86088e+06	964650	470673	20709126	263607	1.3501e+06	3.39641e+06	733839	18062502	224986	26540.3	14752.4	349786	895498	0	323447	345904	13393.9	472636	5.51492e+06	3605570	29025.5	181149	44381	715140	11855588	1.28747e+06	26711016	15059789	553428	646582	27671.1	3.75959e+06	209760	4201.19
SAS-005 Tx 3 Post 2	517	9	5	1	1	457294	2.35689e+06	97062	44719.4	384747	6.20205e+06	128329	1.13183e+06	13308981	2.11533e+06	764260	367863	15716405	185485	1.26206e+06	4.79344e+06	621320	18464190	276081	34978.9	12181.6	1382927	1.09772e+06	706.89	119788	426276	10249.9	444398	4930924	3.33586e+06	59049.3	333207	137519	1.11396e+06	10140622	912869	19816014	375187	601874	744689	36806.5	2.47978e+06	160572	4830.95
SAS-005 Tx 3 Post 2	579	9	5	1	1	524649	2.21802e+06	67214	88728.9	435770	5.95927e+06	98805.1	1.044e+06	12608275	2.48133e+06	728575	374638	17477226	218678	879682	4.56981e+06	628723	17113718	215085	28460	10885.3	1.41314e+06	1.00063e+06	0	245639	401468	13357.5	442454	4991308	3061926	71449.1	272509	122211	713578	11227299	748605	19051808	339093	501034	719496	74821.1	2.21778e+06	208375	8549.19
SAS-006 Baseline	524	0	6	2	1	310047	1894901	95024.7	46681	182359	6668418	137312	1.51868e+06	13491076	2.48168e+06	646841	300584	12060491	331418	887900	2.69188e+06	372220	20714224	189830	13160.9	10466.5	177330	901602	1866.92	126530	738628	35008.8	302008	2.12915e+06	427370	12961.1	240777	128663	1.25612e+06	10024900	676116	21339642	44025612	506745	528325	63891.3	6.06431e+06	191754	3606.54
SAS-006 Tx 1 Pre	527	1	6	2	1	452405	2504388	86585.4	53189.1	296230	4.8566e+06	211414	1.65876e+06	29273104	3734148	950372	400046	16347107	356117	1.32041e+06	6.62739e+06	615822	21671958	150753	18165	27921.6	5979.54	1.12738e+06	1569.01	163476	590803	8692.55	537924	2.81706e+06	337946	28731.5	311565	2588.09	702696	10177924	995347	24942504	142407	495401	285022	97769	4688432	245834	4295.31
SAS-006 Tx 1 Post 1	528	2	6	2	1	591308	2.60421e+06	180899	50823.3	200656	5077353	144704	1.96367e+06	33504752	3.68805e+06	995473	476284	20034808	267012	1.23008e+06	9007037	649074	27413214	179890	22006.4	26678.4	270074	906047	1028.41	464831	694823	4380.56	390678	3.07551e+06	356423	25324.2	286308	0	730086	14908436	1.74363e+06	34413588	18104022	771447	339668	55439.2	6833760	320665	12001.2
006Tx1-post2	431	3	6	2	1	588424	3.10022e+06	132306	41019.9	220698	5.82403e+06	278748	2.02687e+06	35031648	4.34201e+06	1.21364e+06	383876	19873022	422752	1.26337e+06	7.10632e+06	811012	27972168	185549	29352	14375.4	1.09735e+06	766506	1961.91	240409	414003	12415.4	626421	2575421	280663	148745	436000	1976.91	566648	11992644	1.03652e+06	20493482	358676	614260	165414	55067.3	3.06382e+06	213474	10115.8
SAS-007 Baseline	525	0	7	ignore for analysis	ignore for analysis	322740	864726	58866.4	66213.8	276291	4655100	129377	713855	16017084	1487042	573687	378463	12572333	132202	642365	5.12632e+06	405768	15526680	220929	16608	13387.5	71994856	922692	2525.9	196937	500777	10283.5	284226	2.18172e+06	2.83607e+06	24124.1	118146	7501.17	1.44523e+06	10756493	829570	28962966	16846716	701553	518406	81211.5	8754173	326621	16609.2
SAS-008 Baseline	533	0	8	2	1	371299	2.26416e+06	57115.4	75537	382200	3.53067e+06	195503	760167	20030936	1.82473e+06	308489	441649	9902617	127772	556798	8895684	631566	13892308	237285	5420.77	17663.4	55176468	1042909	13151.5	269646	1.35607e+06	4467.77	275882	4528996	2880452	14357.3	446738	0	982958	8594581	803157	17354342	304519	487868	506811	157827	2.81299e+06	195811	10789.9
SAS-008 Tx 1 Pre	535	1	8	2	1	425986	1446871	55735.8	89512	472275	3.7288e+06	154640	1.12716e+06	18714046	1.68334e+06	414417	548226	11712215	137810	513811	8170290	721949	15345905	213437	29294.6	14935.1	66603712	1.01543e+06	21252.6	390348	1691178	6828.4	254816	4.60858e+06	3.39535e+06	26083.6	378293	0	1.09203e+06	8511231	1.34326e+06	31888918	328634	581771	362931	77174.4	3.00297e+06	176055	23170.6
SAS-008 Tx 1 Pre	582	1	8	2	1	321483	1.46677e+06	98807.8	82993	443145	3.33228e+06	150726	1.17104e+06	18817508	1624871	344472	612880	11471637	105157	492417	7.02791e+06	540071	14478081	212952	12359.4	9463.11	58735872	1.05423e+06	29606.7	365116	1.41443e+06	5136.47	363784	4.913e+06	3.50182e+06	49286	395122	0	1.48723e+06	8768033	1.25148e+06	27491342	322236	510184	367865	72890.8	3.3464e+06	202892	20485.8
SAS-008 Tx 1 Post 1	536	2	8	2	1	349850	2.41272e+06	72090.7	79144.9	416194	4.7148e+06	223824	1560050	31255136	2864703	508907	631355	13090620	251450	581139	12125136	664959	19112272	205725	14750.4	24677.5	63491008	1219036	19803	100321	1.18245e+06	4445.34	372726	4398677	3.93957e+06	16785.1	396358	0	1.08054e+06	6413108	672415	15412961	16997464	383795	672732	129049	2.79211e+06	141723	21859.7
SAS-008 Tx 1 Post 1	583	2	8	2	1	346434	2.35925e+06	83566.7	74856	381746	4.50322e+06	181062	1.42452e+06	29070464	2956930	503706	625553	14407592	182734	792190	9870511	595912	17043332	232828	14758	24256.9	66407772	1.2909e+06	19166.1	94609.5	1280506	7499.45	244450	4.86386e+06	3386743	19617.9	417582	0	917765	6.82183e+06	659760	15552316	19919030	440636	631159	125167	1.91024e+06	141154	23113.9
SAS-008 Tx 1 Post 2	537	3	8	2	1	258784	2.11743e+06	66525.4	107265	430054	3.57108e+06	145115	1.40392e+06	23929624	2.33635e+06	299176	506068	11458803	153105	812707	10527417	659177	12942419	196786	15161.5	19470.3	75865128	1.13032e+06	16932.5	176593	1.33317e+06	5080.24	420022	4.78912e+06	4.00088e+06	37072.2	356861	0	1.07881e+06	6.53164e+06	734932	20159968	1.54246e+06	380086	428782	66690.4	2541786	140368	8883.67
SAS-008 Tx 2 Pre	544	4	8	2	1	329039	1.09181e+06	61375.7	86999.7	433850	4.03757e+06	154663	1.10418e+06	11605515	1.68568e+06	286610	385378	11747011	198868	550522	5.0799e+06	492291	12036077	152832	6775.17	10907.4	21203542	576188	8203.4	406861	1.36272e+06	5648.81	316103	3968321	2768958	17629	322592	0	946758	12064479	1.34912e+06	29516930	512254	570845	323265	120315	2.47234e+06	156891	12211.3
SAS-008 Tx 2 Post 1	540	5	8	2	1	264153	2.14345e+06	77266.7	64434.3	361113	4302766	212907	1.2826e+06	30568640	2.90155e+06	337747	614883	13955876	227846	743308	11036301	717983	17119810	176294	16064.6	27619.8	20574680	1.04196e+06	12147.8	171052	1.38537e+06	3209.33	358477	4.05247e+06	2.82021e+06	21820.3	353563	3446.47	871868	9160003	840775	18439078	28644744	497164	757653	159017	2.35729e+06	137264	9347.57
SAS-008 Tx 2 Post 2	545	6	8	2	1	285842	1.35317e+06	27081.7	79090.3	417689	4.45683e+06	168996	1.14931e+06	15299949	1896930	420907	473096	11929283	182789	562206	8547265	531459	16024765	165116	10816.4	16732.8	35663272	808827	7666.46	489117	1.41185e+06	2393.9	324322	3602575	3.23397e+06	84725.1	387010	0	821036	14953625	1670010	38482540	1.86804e+06	624888	447776	90625.4	3.38692e+06	184494	24112.2
SAS-008, Tx 3 Pre	470	7	8	2	1	339519	1484078	47117.8	128602	547609	3507124	177090	1.01421e+06	19742758	1875917	435161	405372	13237284	151815	581573	8914773	466320	12080128	204091	11845.4	13370	65792364	1.1075e+06	0	351758	1.68386e+06	15473	466519	5.81805e+06	2265392	54704	383993	0	1.54713e+06	7986696	1.08969e+06	28403016	401078	621474	405302	159905	4167223	230550	19208.6
SAS-008, Tx 3 Post 1	471	8	8	2	1	429862	1.59514e+06	109387	118413	491984	4.02854e+06	240741	1.51556e+06	27324240	2.00761e+06	206740	511620	14623989	181460	537314	9359287	601328	12969300	213447	7086.17	21960.3	62212212	1.23476e+06	0	169917	1.8624e+06	6809.59	375935	5.30164e+06	2.58016e+06	56228.4	297040	0	1.54308e+06	7.36081e+06	748948	16657893	22967114	733168	556716	132607	2.47169e+06	158521	15207.3
SAS-008, Tx 3 Post 2	472	9	8	2	1	340658	2.72803e+06	96847.2	106566	508911	3735424	191578	1.33154e+06	20620152	2.34539e+06	409121	434527	13546019	190257	712887	9194319	687952	13974829	152651	16493.5	18044	73699816	985848	4360.58	335835	1.15965e+06	3627.58	545911	4.7148e+06	2.33882e+06	29445.9	442324	0	1.34562e+06	10159987	1.13747e+06	22599654	297509	496018	434016	118739	3.60744e+06	173976	5675.94
SAS-009 Baseline	534	0	9	1	1	279772	1.69096e+06	55484.8	58303	432859	5.01354e+06	116064	847478	18999506	2.52235e+06	720224	460382	16807596	228637	1.06396e+06	6.46762e+06	508062	28068214	266305	18659.5	18115.9	0	1.08857e+06	12781.9	251025	459737	13720.4	294817	3127516	923759	46098.2	337613	0	1.07093e+06	9463739	942931	21003686	140224	444176	147219	50063.1	5.11405e+06	181744	5157.84
SAS-009 Tx 1 Pre	541	1	9	1	1	386441	1.77982e+06	91788.8	41516.6	325335	4.48626e+06	170876	1.09849e+06	17329730	2.60024e+06	597575	529419	13776693	122802	888177	4563524	468014	33368080	311692	14320.4	13378.1	135274	1.07044e+06	14601	183204	257824	13848.5	364545	3.52641e+06	1.32038e+06	51369.8	262053	0	964474	8779627	971227	22818224	2.88077e+06	508536	207379	67255.8	2670309	188946	6768.28
SAS-009 Tx 1 Pre	585	1	9	1	1	356977	1790752	84766.3	51499.1	420590	5452489	132085	1.13958e+06	25884118	2.08701e+06	586981	591633	14480011	133436	848337	10574607	407943	31391934	340896	26239.9	17016.5	128279	1.08787e+06	15329.6	229582	479413	20535.2	333918	3.06608e+06	1.41781e+06	21101	383177	0	724540	7.65279e+06	789126	21294318	2.50435e+06	399614	231151	35774.4	4.69893e+06	263951	6289.95
SAS-009 Tx 1 Post 1	542	2	9	1	1	264355	2405592	100918	32117.3	316853	5502550	148610	1253541	24408314	2.9517e+06	726767	548597	17252662	260074	825185	5996410	462203	34442668	287190	28234.7	20180.5	611549	1.0475e+06	12834.6	138814	261057	14788.8	346506	2.98517e+06	1.22343e+06	33743.3	342557	0	1.03702e+06	8.30947e+06	682640	15356651	13165599	365658	328324	32100.7	2.98032e+06	196478	7780.2
SAS-009 Tx 1 Post 1	586	2	9	1	1	236108	2.32367e+06	59440.2	50690.7	329593	5.56445e+06	134720	1.26974e+06	31646154	2.60368e+06	771946	563925	15148565	134656	690534	9349677	578373	37255280	355636	26083	22083.7	631378	1.1704e+06	12775.5	133553	382688	17335.5	286817	3.00991e+06	1.38933e+06	14134.5	285372	0	887379	6.36116e+06	562543	14749864	14621693	348017	293562	24002.8	4.43754e+06	219640	7449.81
SAS-009 Tx 1 Post 2	543	3	9	1	1	426732	2.39272e+06	91955.7	67514.1	422670	5264976	127036	1.19468e+06	26686400	2.82279e+06	827720	635489	17904434	181038	1.12196e+06	10995335	639998	34072448	352366	29459	23798.2	2.05916e+06	1124914	9572.64	202059	481657	13629.9	360852	3.43327e+06	1.5574e+06	17344.4	414090	0	876064	9897127	821908	18013080	358366	502524	223101	29990.4	3.95317e+06	244347	10289.2
SAS-009, Tx 2 Pre	467	4	9	1	1	283878	1705557	48030.3	47774.9	335239	5.29947e+06	152498	1.04258e+06	12787603	2.6957e+06	552420	375160	12447755	125772	1.06e+06	3385386	372760	29529808	262935	40780.5	10687.4	2631.02	843044	4053.07	63793.4	412099	13631	308865	3.49014e+06	520524	33763.9	347087	0	743077	8412540	670267	17515344	64053.2	411398	186581	26785	5.08196e+06	189432	6411.95
SAS-009, Tx 2 Post 1	468	5	9	1	1	350721	2.55746e+06	54047.3	65770.3	295848	5370609	117459	1.22427e+06	22098750	3.3134e+06	471897	465917	13844397	205372	1.08067e+06	5072056	411795	26482968	257000	21211.6	19877.6	266650	1039534	1788.7	194137	417111	21104.4	375695	3.79586e+06	636126	18253.1	236283	0	797771	6.96163e+06	682781	17082378	21334330	378527	352300	18915	5433878	199599	5850.53
SAS-009, Tx 2 Post 2	469	6	9	1	1	325917	1.98717e+06	142219	24552.1	239106	5.61527e+06	124893	1.11563e+06	14870384	2.88201e+06	708751	377117	14669549	259033	1.01041e+06	3.71021e+06	492016	29881408	179764	26392.7	5749.38	2.07982e+06	773590	7669.79	197040	316092	16474.7	335312	3.28361e+06	595693	27343.8	351652	0	587096	9600759	1.01897e+06	22387654	165934	423264	147756	13394.5	4.08956e+06	171286	6384.6
SAS-010 Baseline	539	0	10	2	1	364658	3467552	81710.4	88048.3	303908	3833700	126077	1.28306e+06	21141296	2.00861e+06	403554	427447	13313116	230532	625125	7.36348e+06	324925	18780052	278967	12823.3	19489.8	2578.08	1.16837e+06	4715.2	266068	878442	4274.81	265521	5.70463e+06	3.01159e+06	50112.9	321302	0	838532	9286855	986586	20344006	383378	344408	308514	197358	3.89214e+06	287486	9676.94
SAS-010, Tx 1 Pre	479	1	10	2	1	405494	1872272	114170	70128.4	393394	5.57154e+06	150717	1.18477e+06	16029520	1.27023e+06	457595	379821	22072022	171399	1.10076e+06	10000765	634042	13438396	288853	47443.2	7344.5	16813.9	1.1262e+06	739.55	314808	1.28265e+06	16006.7	286805	6.76778e+06	2.75278e+06	40602.1	474462	0	417638	10156103	1.22146e+06	21962330	579721	500104	391018	147990	4581964	499859	10580.8
SAS-010, Tx 1 Post 1	480	2	10	2	1	363333	2.13629e+06	112528	75765.5	351436	6.11142e+06	190572	1.48339e+06	14002780	2.13013e+06	633789	454814	18448718	267577	1.01381e+06	4679874	514800	18307808	255639	5516.82	6813.83	1.36567e+06	927046	2087.94	172824	1.20432e+06	4453.61	334084	5860050	2.81099e+06	106588	368473	0	667259	7955516	914198	15983696	375512	673878	329904	121669	5834832	321771	10950.1
SAS-010, Tx 1 Post 2	481	3	10	2	1	291056	2.18107e+06	73234.3	85689.9	432573	5672764	110670	1.26845e+06	11135080	1408148	466997	265454	17348222	235676	640729	3.86766e+06	320736	15075984	203482	13510.1	8136.95	12241899	1.08987e+06	1103.28	141560	776292	7292.32	340879	5.2661e+06	1.70687e+06	48903.1	161531	0	481084	6.9478e+06	643013	14258797	335563	380150	269913	65848.9	3.03651e+06	267737	18912.5
SAS-010, Tx 2 Pre	485	4	10	2	1	298901	2.97972e+06	113911	69855.1	389741	5.63949e+06	105837	1.44207e+06	15465063	2.12144e+06	581098	305289	22054618	206184	763543	3.85891e+06	436499	20860640	249639	21542.4	8962.46	9848.31	878909	1840.08	102275	614206	6014.81	398198	4752194	2936074	73315.9	403849	2466.46	496690	8213960	649930	18216266	273871	379262	301421	77309.3	5142940	257500	7802.86
SAS-010, Tx 2 Post 1	486	5	10	2	1	575351	3661402	141540	91041.2	560981	6184038	182584	1778511	38317380	3.79123e+06	1.28502e+06	843152	28955382	330112	964265	9786295	1.19842e+06	29562922	355829	40584.8	38969.8	1.17099e+06	1.02626e+06	0	254378	1.13157e+06	6487.41	425401	4.66498e+06	3778466	91187.9	486196	0	595531	8371888	1.07921e+06	21188274	21156154	949177	507480	62971.3	6546078	390533	17276.3
SAS-010, Tx 2 Post 2	487	6	10	2	1	273604	1.80488e+06	42955.6	88036.8	449365	5.24947e+06	120197	1.67794e+06	19433262	2.06153e+06	527084	524180	21808022	194132	882446	8053788	514339	18964552	308728	14023.5	23732.3	3.66413e+06	1.38852e+06	0	54608.7	829466	18546.6	320741	5354852	3.03581e+06	29321.6	506972	0	476504	7.14778e+06	585625	20209232	1.67447e+06	352037	366870	115688	6557796	346078	11294.5
SAS-010, Tx 3, Pre	491	7	10	2	1	392572	2898040	117369	80315.7	433117	4.1408e+06	160958	1.21404e+06	28321728	2.41426e+06	685058	525551	23867006	188829	613014	10388381	507812	19988390	244568	23275.8	23901.3	9017988	1139688	1665.81	280081	861682	9485.74	350640	5.14009e+06	2.63544e+06	20494.9	360423	0	620386	8481999	1.1658e+06	22725390	297693	366525	337862	95172.7	4.3777e+06	346619	24378.5
SAS-010 Tx 3 Post 1	493	8	10	2	1	386922	2.85717e+06	98832.9	109071	331643	4.54026e+06	130158	1.63314e+06	25560938	2.33058e+06	681714	562383	22898382	285090	803444	5412577	654739	24643850	233796	12858.5	7936.64	9434651	976948	1374.45	237040	1227597	5576.43	413241	4.56095e+06	2.7552e+06	126611	280580	0	1.36507e+06	9401693	994400	19150386	24152058	767402	539026	73932.1	5514656	292052	2342.48
SAS-010 Tx 3 Post 2	495	9	10	2	1	357438	2.61075e+06	101469	74579.9	303102	4245476	131012	1.4527e+06	20889750	1.46249e+06	407141	348084	18399324	152869	616571	7.74643e+06	449423	16822180	247843	13043	15414.5	9505435	1300767	17461	224389	1.01666e+06	8283.15	279310	4.5676e+06	2373913	44425	236045	0	1.89976e+06	8983072	858183	14408565	1.83373e+06	558637	351519	74414.8	5846758	272256	15296.4
SAS-011 Baseline	538	0	11	1	1	456914	1.92634e+06	56483.2	60018.6	401315	5163563	207804	798302	14215965	1.77317e+06	684933	193854	18455198	274618	1327210	4453458	349371	17341062	237582	36607.6	4992.33	10149.6	702337	857.72	143489	689103	10519.2	424743	2710559	2.22025e+06	47400.4	232884	180997	735384	8811381	797580	16933422	250855	416047	293300	27581.1	4.5684e+06	111984	12486.7
SAS-011 Baseline	584	0	11	1	1	409419	1.72512e+06	118041	62179	427223	5.61509e+06	201596	846334	16707635	1.52555e+06	423602	222644	15330443	182395	1.17975e+06	6.15335e+06	341056	18248212	236095	14574.4	18402	6503.22	902164	0	153157	887497	5886.44	367407	3102058	2.18971e+06	14693.5	248701	251478	711040	7.31683e+06	722433	16440412	176687	380618	425824	32653.1	5.48996e+06	188674	7007.76
SAS-011 Tx 1 Post 1	546	2	11	1	1	589884	2.32124e+06	36107.8	45798.4	238386	4708162	153143	1425674	16957894	2.42984e+06	622016	440405	17131386	171864	1119065	5.56856e+06	463680	18296594	326138	25369.9	16578.5	738496	1.02442e+06	0	190954	926755	7879.04	370272	2.82629e+06	2811024	24360.8	389039	0	1.04949e+06	8.28015e+06	886867	24521114	14024777	352072	539665	25861.3	4.44707e+06	184417	8433.19
SAS-011, Tx 1 Post 2	466	3	11	1	1	369464	2.67996e+06	88885.5	47989.9	347925	4561713	140165	1.17365e+06	20801708	2763053	634788	385820	12528781	192101	984223	9757149	604035	22057552	197054	16554.5	20411.1	2.82803e+06	988731	836.85	114612	729102	9730.51	413752	3532090	2.67571e+06	6986.28	427741	3590.69	945256	7.21029e+06	610894	15297791	171568	394638	485735	15362.4	5.16148e+06	368559	12469.5
SAS-011, Tx 2 Pre	473	4	11	1	2	326098	2.25837e+06	57842.5	53637.6	303658	5.27454e+06	188027	1034639	20176422	1.59545e+06	573699	315136	13326252	206520	801299	8991244	333988	17619862	206164	11239.7	15811.2	0	1.00741e+06	0	172632	456673	4522.55	328882	2.53978e+06	1.88103e+06	16731.1	294185	0	862302	6140952	560932	12749360	72338.5	274508	345402	37737.9	5419757	149191	6984.23
SAS-011, Tx 2 Post 1	474	5	11	1	2	400275	2944562	84932.4	67002	399060	5.25171e+06	258745	1.23686e+06	17052402	2.01958e+06	585622	493544	16109464	242390	922475	5.51328e+06	529036	21570802	210407	10556.4	15986.1	764602	760285	0	161693	737161	9425.03	442979	2.70404e+06	2.13165e+06	21068.4	331633	0	874044	7.66459e+06	650248	13910395	16935246	429522	516233	46834.3	7496968	263503	6498.98
SAS-011, Tx 2 Post 2	475	6	11	1	2	313588	2.5553e+06	80351.8	46934.3	233859	5755480	212723	1.24109e+06	25283888	2577448	631256	432976	13264795	237707	1.0014e+06	10353661	418362	21410150	203089	26899.4	18016.1	2.45563e+06	1.01742e+06	0	78131.5	557292	4473.81	421879	2.38592e+06	2225675	18791.8	349361	0	770510	5551803	600744	16753364	175860	275954	410005	14335.7	6.99992e+06	210007	4078.66
SAS-011, Tx 3 Pre	476	7	11	1	1	498314	4.56131e+06	103411	43661.8	393228	5.71409e+06	157401	1.22922e+06	21142134	2.18329e+06	693774	400967	23443110	248236	1.25748e+06	9177305	688981	19996982	267390	20530.9	19745.7	118631	1.1102e+06	0	321995	783018	18204.3	600667	2.54117e+06	2.48696e+06	7049.19	321670	0	893085	8.35907e+06	1.23509e+06	23598278	152941	396037	389150	26693.9	7.54579e+06	259529	5177.83
SAS-011, Tx 3 Post 1	477	8	11	1	1	625681	4.01255e+06	96974.7	72033.4	409554	6.43154e+06	203340	1.54773e+06	30188906	2.05977e+06	621883	470064	20840638	220265	1.1498e+06	9617811	584344	26942896	223158	31205.6	23261.6	890365	988686	0	226171	659375	6588.14	531734	2.21374e+06	2.57841e+06	15717.8	378036	0	1.04865e+06	8477633	1.13413e+06	21915490	12763525	475980	496324	49454.2	8718361	272142	4479.86
SAS-011, Tx 3 Post 2	478	9	11	1	1	376892	2.24876e+06	84638.1	57315.4	453767	4610042	157169	1.19395e+06	14697168	1.9702e+06	695928	326601	18426530	206972	821177	6.82152e+06	358838	19784448	307156	18091.5	7139.69	3172650	1.09816e+06	912.24	306322	751393	12927.3	404879	2.465e+06	2.11301e+06	46967.5	366216	0	485482	7.60081e+06	885526	20751682	164251	404982	429705	13016.7	5.86388e+06	174540	8041.22
SAS-012, Tx 1 Pre	482	1	12	2	1	653542	1.16036e+06	139450	74126.1	318678	5.20272e+06	212936	1.51532e+06	24730426	2.51947e+06	1.06506e+06	442768	14448369	295342	1.3998e+06	8847069	571461	26766358	385189	34068.3	25764.1	94289.6	1.29368e+06	1490.62	151103	910422	15294.2	349739	4188522	1.98569e+06	66868	397557	0	610336	10706684	660964	29754336	314251	446974	448940	58173.8	6.10833e+06	147247	4690.42
SAS-012, Tx 1 Post 1	483	2	12	2	1	693701	1.3899e+06	84232.2	69240.9	237535	5.98798e+06	195054	1.34268e+06	21984364	2.57878e+06	741190	309391	13266552	310833	1.41407e+06	6.85061e+06	505100	21132638	349644	24910.7	13699.2	109534	1.30047e+06	0	76954.1	806948	16366.3	371513	4.41687e+06	1761836	20778	345742	0	624344	9254623	582730	26615598	20391048	456707	688352	20886.3	5115578	134500	5454.29
SAS-012, Tx 1 Post 2	484	3	12	2	1	329735	1521911	103344	89527	294917	4.80741e+06	157931	1.30768e+06	20640178	3.285e+06	1.06909e+06	408851	9966897	316026	1409431	9302559	595266	20316704	351172	49260.8	16748.8	62474	930067	8597.21	152743	674727	17661.4	465219	4241907	1.85159e+06	15089.6	385288	0	492155	10070027	718922	23988840	407041	480120	508505	24439.1	3682907	169510	5735.07
SAS-012, Tx 2, Pre	488	4	12	2	1	514489	1.76474e+06	72963.6	47313.2	307630	4.42327e+06	126126	1.56879e+06	23736294	2.38534e+06	1.01393e+06	435662	9733447	288772	1225280	10327083	540245	20949206	381586	30989.2	24812.7	17213.8	1.03042e+06	4656.6	230731	818546	9966.62	432997	4.48229e+06	1.77904e+06	20930.8	431349	0	403055	10735703	958806	24357256	161122	517465	555864	44836.4	5.552e+06	152929	5686.27
SAS-012, Tx 2, Post 2	489	6	12	2	1	452964	2275140	151031	39526.2	198021	5.72574e+06	170650	1.28853e+06	28714634	3.35043e+06	933599	398981	10533675	355941	1.66298e+06	9481136	674368	20157598	391518	31759.4	28023.1	6465.15	1.07431e+06	0	178632	766618	17395	500309	4.66593e+06	1831073	22633.9	552988	0	455791	10864405	820831	17978818	568050	563155	536568	54844.9	3.28976e+06	151300	5017.6
SAS-012, Tx 3, Pre	490	7	12	2	1	708208	2266019	104704	54097.6	317446	5595612	218462	1421899	23466486	2.91499e+06	920271	402492	13447861	384495	1.13151e+06	10657833	597722	23009770	269638	30509.7	20371.7	2394.1	1.0621e+06	4571.85	547079	643767	13784.9	393370	3998554	1702435	53030.7	408624	0	643332	9723311	1.76951e+06	37662692	359200	598348	441421	34943.6	4306587	197454	4460.19
SAS-012, Tx 3, Post 1	492	8	12	2	1	506462	1.31686e+06	169995	85393.3	369934	5845548	181264	1.39151e+06	28855478	3.12796e+06	1.14463e+06	434550	13537472	247885	1276049	9036736	552222	22791072	303364	30140.9	23526.5	8365.99	1.0285e+06	1840.03	42401.4	858506	23567.9	508264	4621340	1.72586e+06	29176.7	365614	0	1.44537e+06	9954651	538011	28885034	21282246	396226	653203	50738.2	4.61312e+06	141150	3625.15
SAS-012 Tx 3 Post 2	494	9	12	2	1	535849	2.12468e+06	132028	66157.6	289299	4953094	229152	1.49033e+06	21555760	3.24613e+06	1.06445e+06	357942	14072371	364201	1.88405e+06	5.66225e+06	540187	22988416	291052	28990	12967.7	4956.54	948828	6402.21	211808	646950	6398.29	481523	4154492	1.99976e+06	23809.4	331566	0	787542	8288904	1.0177e+06	25290770	1078116	428902	485322	30594.5	4.32894e+06	162779	4607.57
SAS-013 Baseline	496	0	13	2	1	866639	4.01706e+06	144755	460641	650956	6123080	273917	2.43151e+06	19131834	3.29606e+06	739409	715465	26518054	281698	1.7143e+06	6071310	620521	16015537	392315	27133.5	12596.2	106474	1.15184e+06	12587.7	839987	4593372	1.01022e+06	915396	2.71163e+06	4.0379e+06	101045	151976	0	1.38211e+06	9628749	961559	21172982	1.45285e+06	1.42244e+06	117273	254322	6.897e+06	307280	93897.7
SAS-013 Tx 1 Pre	497	1	13	2	1	573941	2.62155e+06	133530	1.06925e+06	646229	4465981	271099	1963525	20516562	2.42815e+06	660243	539672	26809806	211383	1.18012e+06	8744110	582112	9384009	324042	17369.2	16547.9	2759.1	1.11391e+06	20003.9	211310	5.43461e+06	1.03709e+06	650666	2629100	2.33613e+06	137949	330524	0	703721	7.06934e+06	853064	25425198	922214	2.06167e+06	278700	397560	6686100	324982	243057
SAS-013 Tx 1 Post 1	499	2	13	2	1	533974	3.5708e+06	200625	938463	686319	4.35567e+06	306336	2120491	21269362	3.13568e+06	558708	656825	25119566	218553	1.27201e+06	7278384	871822	11821861	368088	24626.3	19306.1	330397	1.22112e+06	12838	286822	4.80973e+06	811963	705880	2722942	2417037	299267	359931	0	638485	10580819	924948	24717546	13773080	1.76167e+06	329231	364396	4.96089e+06	321779	253421
SAS-013 TX 2 Pre	500	4	13	2	1	616658	3.29439e+06	106521	794619	731262	4.31737e+06	261414	2.19335e+06	18040464	2437937	719059	786487	24161424	208410	1441781	10998497	723042	12196155	435023	34133.5	14065.3	325740	1.0069e+06	9146.16	418566	5.80457e+06	56601.2	869643	4.33401e+06	4.91375e+06	29487	384254	0	994389	11065609	1.30705e+06	26947514	1.7942e+06	2.16287e+06	265332	410420	8527495	558232	189533
SAS-013 Tx 2 Post 1	501	5	13	2	1	569174	3.61052e+06	152623	898146	592600	5881708	218922	2.12494e+06	25885264	3255257	910483	820333	29660174	239637	1.74318e+06	10216687	818692	15201968	432646	29712	22206.7	665202	1080931	13198.9	202701	5751506	52510.2	885779	5482184	4.18739e+06	63860.2	393931	0	1.23433e+06	8171252	974950	21762686	33545042	2.2823e+06	462985	355583	6.13804e+06	378128	183826
SAS-013 Tx 2 Post 2	502	6	13	2	1	626844	3.75534e+06	215588	704478	563457	5990778	239324	2.40506e+06	21853504	3875636	1.35688e+06	849479	34658660	235556	1.95474e+06	7.19415e+06	1.25539e+06	17040286	335469	68304.5	5065.41	1.54414e+06	802210	9694.04	200731	4.44036e+06	17074.4	856723	5055098	4570061	124948	291660	0	1.3763e+06	11609649	1.25813e+06	25789224	14364081	1701410	338027	370605	10820271	524436	121373
SAS-013 Tx 3 Pre	503	7	13	2	1	479775	2696760	123955	948036	605463	5.10823e+06	248600	1.96787e+06	10223749	2475940	582711	554657	18290762	103526	1.40584e+06	5786628	441026	11733099	374048	20380.2	8692.72	1.48641e+06	1.1254e+06	16656.3	510716	5.1438e+06	12177.1	559621	6.18171e+06	3.97798e+06	66939.7	190198	0	1258348	11850433	1.50385e+06	33960972	1.16764e+06	2106112	312096	320032	9269373	551820	240871
SAS-013 Tx 3 Post 1	504	8	13	2	1	608763	3912120	166076	1.0724e+06	651941	5.66821e+06	288839	2326159	19297258	3.23526e+06	779936	854690	23437886	192142	1.7357e+06	6964104	742376	12967315	379785	36721.2	12516.2	2.22295e+06	1.15558e+06	16761.2	241577	5.6512e+06	3383.14	561189	5.42017e+06	3.8125e+06	114541	334499	0	1.2884e+06	8.0996e+06	774886	21322850	29108490	2.43348e+06	429948	338362	5500790	303029	238703
SAS-014 Baseline	505	0	14	1	1	487827	2227653	88626.3	53706.1	205012	5246556	121832	1.4206e+06	22286656	3.90959e+06	617398	386903	11932631	290277	1.36044e+06	9717507	447930	20463944	231927	15488.9	19378.3	3990.46	975171	12185.9	161367	460325	12956.6	418086	2.10746e+06	162938	56243.6	423589	1718.19	1.25824e+06	10690873	647765	33248218	268879	431144	208916	22185.4	6.28999e+06	313645	3352.53
SAS-014 Tx 1 Pre	506	1	14	1	1	421746	2434599	125289	41721.6	162344	5.57542e+06	165073	1.1882e+06	16911302	4.14388e+06	860695	326586	13150183	259030	1.28567e+06	4.98411e+06	665293	19488314	223938	21086.2	13291.1	2179.32	1.0153e+06	10913.4	371852	422708	9620.63	513173	2.31782e+06	206393	14235.1	542619	5232.25	880438	11423152	1.09197e+06	24787474	269946	495205	174201	56147.3	4.14039e+06	227267	3790.7
SAS-014 Tx 1 Post 1	507	2	14	1	1	503211	3.49167e+06	97197.6	49378.7	201444	5.65167e+06	175224	1541628	24816682	3.62219e+06	757634	448603	12720395	328512	1.06673e+06	9388010	624656	23806222	272648	31852.1	22132.4	150076	1013256	11440.2	175798	646336	7791.17	383588	2.30145e+06	302552	28524.1	435866	0	760757	11008823	850764	19332692	155560	466106	248244	69866.2	3.97875e+06	188847	6376.95
SAS-014, Tx 1, Post 2	432	3	14	1	1	494930	2928762	122340	40995.6	257133	4.8545e+06	134550	1.48371e+06	22683280	3.78222e+06	684299	310914	10328616	230263	1.05868e+06	11410040	440602	16402915	252230	20496.2	19620.9	429998	1.08126e+06	11931.5	239632	655510	19107.8	437627	1.99563e+06	217595	27467.3	467453	0	418432	9617461	830551	22192714	204012	426918	209658	64002.1	2.98231e+06	372320	5366.99
SAS-014, Tx 2 Pre	433	4	14	1	1	464761	2.04255e+06	100052	37140.3	301082	4645388	86164.6	1.24397e+06	20590600	4067160	960185	571914	14531808	224792	1.04627e+06	7.29605e+06	594010	17911482	203357	19715	23048	2154.12	1.04681e+06	11705.1	297292	521023	13657.5	586529	1828925	321904	23155.1	585974	58086.9	347667	9331286	881466	35035552	175370	392946	228161	74541.5	4187394	269321	3161.46
SAS-014, Tx 2 Post 1	434	5	14	1	1	580724	2.17541e+06	118435	43624.5	200934	3.92328e+06	180521	1.40561e+06	19795366	2805887	751145	526421	13178965	230213	871470	9337915	515790	18866498	213057	19435.5	19443.1	230596	923469	3621.75	328458	615546	4835.73	382448	1.54244e+06	283058	25154.5	411277	32274.4	356994	10023111	1.3002e+06	38354420	452651	491959	272071	36732.3	7240254	356732	5328.09
SAS-014, Tx 2 Post 2	435	6	14	1	1	423291	3.49692e+06	108159	53694.6	276350	4.32116e+06	158515	1.30374e+06	30049382	3.80216e+06	632043	460762	12118717	265004	974712	11835368	616176	19901838	196160	21688.8	29119	439672	1.10971e+06	15487.8	159037	559716	3408.42	502856	2.01041e+06	286116	61348.9	473324	15694.7	453309	11175412	841109	18674612	195814	562545	228162	53310.8	2.49873e+06	243050	6766.79
SAS-014, Tx 3 Pre	436	7	14	1	1	360096	2.31264e+06	100126	76792.2	307784	3.01576e+06	76841.4	1.33177e+06	22621576	2.71146e+06	646066	505058	7.95413e+06	231492	763754	10929305	558558	22755482	273483	16854.5	22086.8	199809	1.14471e+06	13482.8	355240	699502	13551.4	392924	2.20652e+06	171106	20649.6	421296	150306	483558	11667047	1.21472e+06	25621192	183234	545461	131885	48003.8	4.41845e+06	377363	5969.45
SAS-014, Tx 3 Post 1	437	8	14	1	1	350781	1988929	68889.2	71974.6	377865	3.61916e+06	129378	1.44886e+06	19255514	3167312	404396	406665	8071020	198456	669156	8417079	508914	19654086	243352	16854.2	14257.4	166599	1.03055e+06	12414.8	196178	770054	15682.4	278074	2.58187e+06	152072	22299.1	428050	166549	543960	10488553	847967	18680732	249240	462656	190199	58950	3.25714e+06	379697	4273.95
SAS-014, Tx 3 Post 2	438	9	14	1	1	383149	3456832	87049.8	68290.8	242904	4.2116e+06	111275	1.36698e+06	33471186	4591724	664731	517188	11792429	202560	815484	13080019	676278	18863202	207809	28848.8	24741.3	81693.8	1000204	17478.7	207916	965421	7489.59	495171	2.02023e+06	211885	50082.4	490857	24823	613592	8547041	722410	16059587	145334	425498	160014	32805.6	4.52509e+06	431801	4230.94
SAS-015, Tx Pre	439	1	15	2	1	428751	2.11453e+06	85995	82898.6	285783	4.32358e+06	106981	1196225	33607300	2.72143e+06	694617	473300	14178219	152026	842629	11623816	586206	18769592	159152	15458	22824.5	6017.24	1.09166e+06	0	159809	1.0649e+06	7462.94	479999	2.53859e+06	206696	25342.3	284316	86100.5	799785	8981253	905193	25755112	326622	455794	312126	80789.2	8521746	220590	3646.82
SAS-015 tx 1 post 1	440	2	15	2	1	473561	1.37964e+06	151842	99632.7	430207	4.28336e+06	148047	1.66747e+06	37738928	3.66982e+06	597478	641261	14762253	220272	702382	10281361	727799	23396662	207689	22270.7	29947.7	84434.2	1.11956e+06	1018.72	139684	1.26714e+06	20354.6	660195	3.23512e+06	159056	53635.5	426253	85560.3	949611	8118408	802250	24882886	21434014	412285	540103	100508	8066678	229638	13678.5
SAS-016 base	441	0	16	1	1	468907	1739378	32224.3	41804.8	248919	4.41538e+06	173603	965261	13101979	2.04387e+06	455934	408287	10323991	225909	403183	5551556	360016	13924536	183852	12607.2	13247.9	15106.2	1.16573e+06	0	404947	782187	14873.3	149165	1887491	836014	19689.1	356232	163829	967860	8671928	1.48627e+06	26356304	253169	435119	443247	20790.4	5.4433e+06	593379	6382.94
SAS-016 tx 1 pre	442	1	16	1	1	203033	1.81596e+06	55548.7	51222.7	285598	3744231	212435	1.06326e+06	19420066	2.23715e+06	520481	378293	7916888	215361	486687	8818837	379803	11829503	191273	14057	14080.7	2862.51	1010403	858.97	211448	1.04261e+06	8534.37	220070	2714990	794906	18142.1	313667	13836.9	588640	10040051	887379	20926570	187246	459525	440141	42889.5	4.34764e+06	577022	8281.98
SAS-016 tx 1 post 1	443	2	16	1	1	237466	1.55086e+06	77902.4	40238	352159	3996424	201041	969551	11771136	1.80111e+06	499376	302266	6.18338e+06	298696	394859	4.3685e+06	304611	13592285	179666	7844	12049.8	7571.67	1.09537e+06	786.56	102983	828596	10550.5	241134	2254321	682447	17263.5	194626	3872.93	743919	8393169	728191	20368694	44069292	507587	641196	28301	3.10688e+06	388467	4228.67
SAS-016 tx 1 post 2	444	3	16	1	1	364195	2.74603e+06	65450.7	66597.9	461731	3219006	183796	1.18582e+06	50856172	3.20417e+06	604632	854852	14217133	297712	665310	12833136	974648	22668608	144596	24240.2	34244.7	1558.52	1.11888e+06	10076.3	116511	662075	0	534535	1.81272e+06	605926	31052.3	582888	0	1.01799e+06	10182073	933914	17652738	1.52338e+06	416296	329222	36718.3	3.8058e+06	330395	6274.48
SAS-016 tx 2 pre	445	4	16	1	1	384613	1.31284e+06	40299.1	65145.2	310375	3.87477e+06	235296	759908	13929288	1915011	382875	267464	9020696	186507	417980	4.05775e+06	314105	11794277	161601	7760.31	13998	119015	1.02119e+06	8448.42	314448	627197	3595.31	200271	1.89261e+06	423162	16071.6	265635	69901.7	599024	10530580	1.0998e+06	24547170	165210	549272	342659	31155	2.42332e+06	211298	6485.63
SAS-016 tx 2 post 1	446	5	16	1	1	402789	2505495	79752.2	65507.2	364175	4.16026e+06	237708	1.04804e+06	25214144	2997806	690791	419956	10176795	208403	567460	6.98998e+06	338050	14650357	164950	17742.8	20930.5	514406	984151	6166.18	168147	694093	14901.4	362090	2419668	502441	16562.6	324095	69726.7	743015	8442575	695562	23208880	32662842	444097	735019	25791	3.84697e+06	250579	4594.12
SAS-016 tx 2 post 2	447	6	16	1	1	460269	3273368	137495	76399.3	441862	3.37369e+06	300164	1.2297e+06	40014948	3.40101e+06	750936	702081	10997517	239670	760240	9835353	647254	20825778	183465	24178.9	33893.2	671106	1.08345e+06	19337.4	274739	650376	5120.06	475084	2.74472e+06	583020	37509.8	475115	80927.8	596323	11010799	870134	22068826	179222	525929	379521	26840.1	2978663	274528	12001.8
SAS-016 tx 3 pre	451	7	16	1	1	550091	1.80746e+06	56193.2	46539.3	327872	4814277	269454	1.10597e+06	12827175	2.26462e+06	588744	291784	12166660	219221	472249	3.06506e+06	395839	13654259	132177	15971.9	8250.13	48691.6	960687	0	533121	619253	4216.4	264399	2180738	419740	15613.9	305463	144999	497124	11814932	1483368	29881000	297236	525633	343555	62319.1	2.69098e+06	389454	5400.35
SAS-016 tx 3 post 1	452	8	16	1	1	504853	2565925	61053.9	44619.5	301095	4.60212e+06	231708	1.10456e+06	15795677	2.63412e+06	572241	311059	10813648	203562	544872	3896788	444579	12595233	146707	12416.5	7077.57	112126	936660	1149.62	261680	697520	2666.35	276917	2.32172e+06	422369	24859.1	330088	137604	666210	9505248	1066901	25484150	36726000	437941	815813	15711.7	2.72326e+06	354796	5600.21
SAS-016 Tx 3 Post 1	512	8	16	1	1	377288	2.41907e+06	50756.6	48021	285533	5152795	233616	1144608	15907232	2910020	609315	381108	8.3237e+06	227830	409209	3.59139e+06	330070	13227325	150207	6280.85	17684.1	104077	1063537	0	185977	799514	0	299916	2199913	358342	23300.7	188662	182186	1.2686e+06	9671568	931333	23509814	41975428	500305	828183	26356.3	4.62936e+06	177939	6549.06
SAS-016 tx 3 post 2	454	9	16	1	1	693310	3624377	148969	80240.8	491294	4.3745e+06	286855	1.51037e+06	38711268	3.74349e+06	1.25152e+06	711352	14906227	325409	1.13762e+06	7.81117e+06	749597	25031762	184973	37885.6	25212.1	812506	723344	4955.24	348229	726959	7863.34	488972	2.63123e+06	365636	87168.3	620728	217597	671192	11982193	1.47769e+06	31869594	813361	638064	333631	63766.1	2.90716e+06	356982	5275.42
SAS-017 base	448	0	17	1	1	257074	2.71038e+06	72828.5	42219.6	224297	4.20722e+06	118188	1.28372e+06	18284718	2.12679e+06	466956	550289	10603994	201140	830150	8604099	617590	20209798	176488	11488.2	15275.4	2613609	754682	711	222740	444589	6362.09	280774	2.21017e+06	422031	13560.3	366504	0	448999	8.31483e+06	897902	17205558	88620.1	322199	270296	26055	5.27379e+06	412624	5921.11
SAS-017 tx1 pre	449	1	17	1	1	340122	2.55608e+06	94282.7	34843.4	312273	4.1393e+06	135529	1.44161e+06	18870586	2.51895e+06	531522	651582	14058661	239420	837315	5.67876e+06	680149	20457898	208256	16651.2	16741.3	1.7011e+06	915273	944.07	305388	483043	9494.34	329661	2.46066e+06	381675	18642	313161	0	621497	8.00496e+06	1.29751e+06	29305878	76533	311622	254216	13303.1	4.21331e+06	307236	5276.16
SAS-017 tx 1 post 1	450	2	17	1	1	406071	3.32895e+06	71865.6	72165.1	288100	4794564	174785	1559735	22038250	2.79957e+06	681960	710970	15692197	195753	853285	5.91479e+06	748206	21279174	206280	25958.1	15537.1	1.16889e+06	894348	0	146501	624145	16814.5	508684	2.71025e+06	551202	15952.5	367416	0	670824	8835034	893783	23157958	15082199	338836	324904	18550.7	4346721	265905	3935.26
SAS-017 tx 1 post 2	453	3	17	1	1	397990	2921072	78587.1	38780.7	392930	4224749	131224	1.30893e+06	16132364	2497694	689600	486903	12655761	219202	662768	4.40424e+06	533934	19029370	163782	18680.2	15042	2.18826e+06	671531	2133.71	473222	520313	20996.4	357059	2.85284e+06	605939	31497	297154	0	600083	10325948	1620967	34953584	52413.8	515001	244042	16673.8	3.12916e+06	399232	4798.26
SAS-017 tx 2 pre	455	4	17	1	1	409997	3.00107e+06	84247.5	50048	233867	4.63159e+06	134595	1.66131e+06	23414018	2.37643e+06	857122	471260	16543339	217107	969360	13990097	519550	17956826	150799	28875.3	19788.3	2656.35	873761	6157.06	192216	549584	5189.27	342446	2.64736e+06	499143	22992.5	594568	0	808212	6.81566e+06	975996	20828068	86167.7	390325	216763	19394.5	5.39232e+06	291588	3926.02
SAS-017 tx 2 post 1	456	5	17	1	1	285500	2046237	103940	33807.6	146212	4.30169e+06	127500	1.20158e+06	16085219	1.9938e+06	521077	366823	16118144	179536	836573	8917471	548822	17223418	191561	13112.1	13230.6	408583	904946	5241.14	136187	663570	8165.5	293311	2.86019e+06	439503	16898	501295	0	756023	7.12132e+06	628406	16893610	15766840	288539	412882	12408.8	4294141	293958	4083.71
SAS-017 Tx2 Post 1	461	5	17	1	1	299888	1866730	114106	37573.5	141530	4617124	89952.3	1.31143e+06	13300813	1.6926e+06	558019	356983	14912181	201060	703430	7.69446e+06	514426	15491588	184527	17625.8	10812	437110	1.03525e+06	4476.15	110498	599148	6631.25	263833	2.65056e+06	359168	19584	416074	0	1.09208e+06	7.58561e+06	696048	16752795	16671821	295385	428468	13629.3	5112511	292600	3318.27
SAS-017 tx 2 post 2	457	6	17	1	1	384722	3.07442e+06	146358	48483.7	169675	4570480	103975	1744609	32008112	2.56033e+06	704374	509653	16836538	215807	981978	18244030	677834	18521060	248846	23424	23856.9	1.32317e+06	909581	6354.83	200899	491661	18833.7	500913	2326811	453609	18990.5	571381	0	888798	6.39095e+06	920311	22048030	238422	347311	239266	61596.1	4635752	297158	3245.57
SAS-017 Tx2 Post 2	462	6	17	1	1	356457	3.06281e+06	108906	37350.5	204922	3.87737e+06	142272	1584178	30589496	2.41314e+06	784811	481878	15445072	251039	1.05169e+06	16459216	724436	18008224	243801	24859.8	26627.2	1.12452e+06	951937	0	194613	469361	14649.7	535064	2.26812e+06	394146	13209.6	518227	0	886014	6864604	838466	22185262	164918	258560	358552	13011.4	3.81374e+06	297116	4570.85
SAS-017, Tx 3, PRE	458	7	17	1	1	590880	3205692	156317	53840.7	341751	5.41657e+06	139168	1.85518e+06	28975728	2766170	834012	491568	27212502	285846	1.62289e+06	13594749	940802	20875754	239452	32119.1	21004.8	1977.5	1.08192e+06	5761.42	218687	735944	6721.6	574943	2.59624e+06	454458	20336.8	531282	0	1.26504e+06	6.67907e+06	938597	24165338	131161	339091	266113	27535	6215472	437928	4936.99
SAS-017 Tx3 Pre	463	7	17	1	1	531643	3175794	148501	43055.4	320775	5651940	157595	1915815	29043816	3.00568e+06	930037	458900	24413146	282319	1.45226e+06	11938996	777288	18099066	237957	31370.4	22952.7	2925.11	1.07836e+06	6971.41	199302	729220	13504	485986	2.9647e+06	566447	20921.5	549057	0	1.51248e+06	8276828	1.0283e+06	24798426	137325	401578	314362	31042.8	6.02854e+06	418197	2349.22
SAS-017, Tx 3, Post 1	459	8	17	1	1	369500	2.68277e+06	106220	38624.6	239394	6061354	174499	1.48487e+06	19357722	2704242	629735	382350	19720630	259181	1.35406e+06	9908593	600666	18962550	297252	24670	18159.6	478033	932732	5482.09	85530.3	821201	9847.6	446722	2.69997e+06	620042	21051.1	438758	0	1.23199e+06	6.44743e+06	561636	20441828	19275266	416992	544105	10664.5	5.15792e+06	399435	10284.8
SAS-017 Tx3 Post 1	464	8	17	1	1	481674	2810882	92571.8	48931.4	235810	5853104	149385	1702484	19758574	2832422	603341	390271	20250030	223201	1.02919e+06	10102982	606433	19658734	267610	22591.9	14315.8	488457	1.00391e+06	6015.5	58678.1	715819	17920.4	516174	2.72834e+06	434184	16787.3	474723	0	1.16155e+06	6.77711e+06	553921	19369934	17269454	326137	370678	19788.3	5380401	315580	10682.8
SAS-017, Tx 3, Post 2	460	9	17	1	1	450280	3381125	118339	48591.3	385056	4.53187e+06	156056	1.90421e+06	37093444	4114455	919532	589132	19369960	268728	1.37909e+06	20197854	940328	24297734	307540	34919.8	29420.1	1.23056e+06	1.1042e+06	3680.8	177044	668846	14152.1	496205	2.61592e+06	530710	16289.9	699329	0	910725	7.36975e+06	976879	19356240	154814	345422	263048	27338.5	4823831	349972	4104.96
SAS-017 Tx3 Post 2	465	9	17	1	1	541346	3612546	116890	33572.5	383291	4638376	185132	2118691	38031268	3.69769e+06	997586	556457	17774020	257732	1.23527e+06	18189868	751525	26301766	285055	28317.2	31110.5	1.11853e+06	945892	8995.06	182768	522882	14978.9	459884	2.91105e+06	561930	17230.3	770422	0	986249	9157413	1.04778e+06	21495048	149687	391258	374837	29990.5	3.11922e+06	372892	9253.39
201 Baseline	613	0	201	1	1	508720	3.17375e+06	81640.6	186415	3.88296e+06	1.439e+06	157488	1.81367e+06	23718056	2.50951e+06	427839	404243	16685603	246715	899052	3675518	470705	19353786	81408	6688.15	21231.5	2107.57	1.23657e+06	2569.43	16067.6	2478150	17893.2	713668	500526	2754727	27228.5	312555	152355	1.0436e+06	5764532	272207	18876782	183909	291741	339731	71163.4	6.41449e+06	223240	18549.5
201 Tx 1 Pre	612	1	201	1	1	250503	2.70739e+06	59224.8	79349.6	668029	4681508	164865	1.5171e+06	25663638	2.12633e+06	459773	315260	14361600	186930	1.07979e+06	6.45213e+06	368110	21167810	194763	10730.2	16343.1	14156.2	1.05952e+06	6564.1	98217.1	1.42539e+06	4859.97	476022	2.41052e+06	2.61143e+06	55243.2	274724	0	880240	7526424	681590	15265835	844280	348015	232662	12290.2	2.79024e+06	109625	16330
201 Tx 1 Post 1	611	2	201	1	1	351308	2.4849e+06	64462.4	85550.1	771182	4.61448e+06	188600	1.47302e+06	27100146	2.27772e+06	562877	366109	15309080	187005	880521	6773322	461748	22326448	250257	6031.81	25799.1	1.19747e+06	1.12011e+06	6311.83	153812	1.91429e+06	9203.88	439363	2.2535e+06	2498024	41257.6	227600	0	1.06163e+06	5880816	687913	20000518	12109367	304957	383500	57563	2.64967e+06	153228	8591.93
201 Tx 2 Pre	610	4	201	1	2	372930	4075310	82681.2	100927	914962	4920104	168214	1.43087e+06	25242334	2.75704e+06	568548	390961	16568968	195904	827987	7294916	472552	24567000	230345	22991.1	22147.8	21921.5	1.07747e+06	0	394636	1.58013e+06	17625.8	479282	2858341	1.77156e+06	30283.6	350139	182257	726093	7212554	432685	14838264	762854	352007	278326	23047.5	3.66123e+06	157120	16983.1
201 Tx 2 Post 1	609	5	201	1	2	245841	2896970	101245	50547.1	949675	4.24192e+06	175396	1.38275e+06	25511862	1.97985e+06	497956	328499	12843089	129074	803261	6.52664e+06	399872	23681366	224835	18349.3	22928.5	860323	1.04193e+06	4758.91	91311.6	1102439	13415.8	492734	2.6781e+06	1.95451e+06	19130	242096	146389	982538	6.37861e+06	561420	16836694	1.11472e+06	311741	247647	28470.7	3.45562e+06	168614	4800.21
201 Tx 2 Post 2	608	6	201	1	2	197353	2.8582e+06	41681.7	62447.9	907592	4.88212e+06	131182	1.37011e+06	23673864	2.12717e+06	343359	326882	11349479	146641	642601	6542948	377152	27860720	197397	8889.44	22576.3	2221041	1.15819e+06	0	47179.6	1.17062e+06	15195.7	350577	3793814	2.01923e+06	34099.2	365118	19410.9	1.07242e+06	5.93856e+06	419677	12437051	453635	346580	323594	56442.6	3.78863e+06	164401	23564.2
201 Tx 3 Pre	607	7	201	1	1	312512	4555057	86656.7	75491.9	994280	5.22198e+06	205340	1.54062e+06	25481602	2929326	544158	328510	17046662	189449	881311	8.26715e+06	433629	23996574	201262	12195.9	27900.5	14622.5	1187141	5279.92	77113.4	747828	6635.97	439060	2.04404e+06	2.77541e+06	48722.8	353855	2108.1	843260	6.44129e+06	430264	14565681	487045	306852	331394	22296	3071771	83532.9	4943.71
201 Tx 3 Post 1	606	8	201	1	1	365974	3.77074e+06	113915	57908.3	939847	4790104	170530	1.64404e+06	26752078	2432817	479107	319983	12915845	144169	982206	8853447	383765	25966246	208086	21167.3	22114.2	825087	1.12479e+06	5659.2	131612	803762	8349.8	322543	2.39752e+06	3.00076e+06	21442	279173	1727.76	969044	6.03495e+06	507358	27479374	15388576	287249	352456	44483.1	3.55186e+06	151645	5738.57
202 Tx 1 Pre	605	1	202	2	2	876511	3.15614e+06	159880	492242	810925	2804735	210920	1592823	11377625	2.44496e+06	432472	379989	29144250	228839	1.26118e+06	1673352	344144	16855830	122571	11384.9	6597.44	17043.6	650415	24383.2	261822	4512694	9446.01	247248	7.19003e+06	2.94349e+06	330432	116109	0	1.29908e+06	11657404	1.12535e+06	31884050	2.35932e+06	1854056	168832	280971	6.27265e+06	247312	45569.2
202 Tx 1 Post 1	622	2	202	2	2	567626	3.05902e+06	91862.9	517817	988937	2.85437e+06	263593	1.77566e+06	18425584	2.32121e+06	572248	425321	23039232	207618	1224480	4436634	293883	15606341	140797	17433	15854.4	589667	893255	16929.2	60182.6	4.46575e+06	5900.61	259572	6.14926e+06	2634650	195912	69023.4	0	1332083	7055154	488070	18301470	56636052	1.94784e+06	706120	432627	6.71321e+06	164903	105250
202 Tx 2 Pre	621	4	202	2	2	446454	1.98241e+06	49858.4	839162	1.02532e+06	2360443	184195	1.47729e+06	18106566	1.96086e+06	381958	414639	23219762	131318	736030	5.53828e+06	409432	17935980	129684	16888.8	13799	4634.65	1.0814e+06	27558	73509.7	3.5959e+06	14718	294953	6.93283e+06	2.46472e+06	136520	179417	0	969523	8.27446e+06	541955	27659862	2.2145e+06	1709284	106847	288998	8454172	229462	179348
202 Tx 2 Post 1	620	5	202	2	2	522811	2.15091e+06	111093	649389	874600	2.72755e+06	199226	1.50423e+06	20413266	1.8221e+06	341464	457816	24340192	110844	647595	4.85913e+06	369683	19627310	97262.3	13523.6	14528.7	612966	1.10105e+06	32856	93184.2	2.74882e+06	7277.82	260932	7109940	2.07979e+06	243097	136605	0	1.0059e+06	6828696	525577	30251150	42624992	1.19189e+06	411168	286550	7.45904e+06	101345	144169
202 Tx 3 Pre	617	7	202	2	2	478721	2.24029e+06	111851	639468	1.08561e+06	2.6789e+06	227044	1.20917e+06	11560584	1.72992e+06	430050	420725	16712995	168055	833741	2.41178e+06	348256	12514416	148241	10212.2	5686.73	17927.3	633043	31080	93202.4	3.92389e+06	5282.92	198829	7.55605e+06	3.18965e+06	250437	151591	0	1.61058e+06	10642778	609870	17951042	2.82729e+06	1.71972e+06	138738	424466	5457368	148488	62984.5
202 Tx 3 Post 1	616	8	202	2	2	576057	2.10597e+06	96126.1	564183	983281	2.59728e+06	213242	1.5155e+06	13128681	1.72806e+06	376548	541271	18926448	193916	898552	3.14696e+06	310348	14091829	108458	8002.16	3893.81	787445	512744	20780.7	151130	3465917	4414.35	267344	6460662	3.09251e+06	290200	170349	0	1.35516e+06	9592623	669515	21269278	27811502	1.45911e+06	370700	292406	7330486	144889	70451.8
203 Tx 1 Pre	619	1	203	2	1	435634	2.23691e+06	94964.1	85071.6	1.54343e+06	3988020	186647	1.43634e+06	27332210	2.76617e+06	667986	407525	13524199	248347	1.55327e+06	9272835	549930	21891762	58614.3	15101.3	27010.7	11660.3	1152264	0	125218	684212	13998.1	517104	1.92167e+06	410578	25939.7	560579	0	830860	8976313	575450	19505162	78954.6	453898	251800	11831.6	4318105	189207	5406.82
203 Tx 1 Post 1	618	2	203	2	1	523317	2.90314e+06	123003	83007.3	1.71267e+06	3.98109e+06	175847	1.86753e+06	28632522	3.42239e+06	630777	467106	14064896	343399	1.36564e+06	9665192	597280	21999762	68027.1	21980.8	24637.8	67185.8	1.06292e+06	0	62303.9	810148	2515.48	530358	1.19187e+06	564312	22001.2	480686	0	1.103e+06	9652238	638016	17760156	11120480	415438	343534	82061.4	2.69284e+06	177913	5503.6
203 Tx 2 Pre	629	4	203	2	1	281734	1.85758e+06	70995.4	89938.4	1.47817e+06	3.61048e+06	181674	1.17402e+06	24236416	2.10884e+06	527246	293644	9726534	234383	970801	10364233	556298	16816522	51278.3	16430	19623	12992.7	1.038e+06	0	64409.8	530078	18811	273823	2.01647e+06	989150	17557.7	466355	0	1.37243e+06	7248080	445121	13374169	92275.8	341815	220191	59348.5	3086894	148237	6654.02
203 Tx 2 Post 1	628	5	203	2	1	537618	1.96926e+06	127573	84642.9	1.37241e+06	3995948	209152	1.55393e+06	32952874	3.22625e+06	797635	455756	15037523	397335	1.01869e+06	10640206	666733	20818810	46553.2	28804.5	19892.7	122868	1.18262e+06	0	47621	731733	14118.2	719665	1521354	994409	22246.8	389253	0	1.14263e+06	8800153	489685	19736786	274797	350510	274607	69476.6	3321536	137371	5720.27
203 Tx 3 Pre	625	7	203	2	1	341967	1625536	61357.6	81051.1	1.15595e+06	3.43269e+06	150160	1.35842e+06	21173298	1958124	463485	378620	9103025	253960	1.08582e+06	11519137	470269	18302842	74282.7	12095.9	17340.3	2376.08	1.21414e+06	0	100347	468066	7757.19	244476	1102960	586233	19733	402410	0	823540	7.34969e+06	530127	18869846	131986	319751	337154	29874.8	5264455	164843	23726.7
203 Tx 3 Post 1	624	8	203	2	1	498059	1.68606e+06	124216	83787	1.44625e+06	4825300	168390	1530780	18835774	2857920	519318	480037	15988368	274644	1.25535e+06	6.21893e+06	487835	20017512	37820.8	33531.4	14746	92464.3	950362	726.77	106423	486991	14848.1	562474	729806	481412	32034.6	453725	0	879984	11497673	497870	24625584	3745016	583619	324893	57627.3	4700998	160099	11613.7
204 Tx 1 Pre	614	1	204	1	1	586260	2619314	156564	86739.1	907846	6.05925e+06	177342	1.42917e+06	34798580	2042851	1.16091e+06	454333	17797222	271470	1.49778e+06	9762032	640540	32832686	108169	33190.8	27009.8	272997	948499	9698.41	127638	1.25672e+06	7715.51	496830	3.58446e+06	2.29649e+06	22878.8	594880	0	1.0487e+06	11664113	799937	23463782	330530	542376	391596	38732.2	6.01491e+06	177974	14232.7
204 Tx 1 Post 1	615	2	204	1	1	589854	2806003	227712	77848.1	756942	5135386	232554	1.48819e+06	24780250	1.69014e+06	996960	367958	14779851	312345	1277900	4.89465e+06	538410	27568246	102334	29655.5	14758.3	355970	803607	7645.09	161959	779165	5386.99	500440	3053721	2560912	59736.9	334959	1576.73	759175	13034185	968799	25375150	10760445	519916	493222	29457.5	5394160	153344	7306.12
205 Tx 1 Pre	631	1	205	2	2	527135	1.74577e+06	95385.1	114406	1.325e+06	4.53753e+06	117537	1.12601e+06	13385491	2.29931e+06	492440	206212	19764578	203120	950688	6421858	353164	13286933	20551.8	6382.51	10629.3	5277.56	1.06288e+06	3787.97	181844	1.00686e+06	19874.3	173118	2.62669e+06	2552257	30507.8	287227	0	651244	11276397	504468	27030560	141873	461117	264057	100192	5523808	229166	25348.8
205 Tx 1 Post 1	630	2	205	2	2	468590	3.47364e+06	172873	108735	1.49392e+06	7.48017e+06	158029	1433998	33250656	3844026	1.19284e+06	429293	29963226	286498	1.53112e+06	6280168	1.01926e+06	24829984	47181.1	63073.5	9521.59	30015	777310	4250.51	89903	524424	10711.8	356579	1.46531e+06	2.79633e+06	174945	415519	0	812870	10453883	586192	22675846	18286186	567272	470773	93311	6786508	123562	22543.8
205 Tx 2 Pre	627	4	205	2	1	365585	1.96279e+06	93435.4	143727	1.10007e+06	3.48276e+06	80083.7	1.67253e+06	23318926	2.21733e+06	515241	380611	16404248	185883	713332	9627511	543882	17238658	39587.5	19047.9	18101.7	4257.09	1.28358e+06	5824.45	141957	1.18307e+06	26839.8	231940	2618431	2.28272e+06	102572	336401	0	770141	8702611	680186	22779454	334644	458199	357509	82808.7	4.42638e+06	192845	21559.7
205 Tx 2 Post 1	626	5	205	2	1	413342	2.72522e+06	111683	163724	1.18815e+06	3.87175e+06	74406.9	1.58793e+06	25794944	3.15862e+06	725964	534644	17425774	212192	824135	9618327	710665	19994360	38312.2	29104	21073	87673.6	1.16739e+06	10107.8	76402.1	1.34719e+06	12232.5	399557	2.99495e+06	2354156	83613.2	398589	0	658540	9132140	624638	20899554	18115804	449408	451083	76929.3	5220038	230703	18893.7
205 Tx 3 Pre	623	7	205	2	2	397046	2.01396e+06	102704	111963	1.15533e+06	3.54946e+06	97879.2	1.03192e+06	16851902	1.88499e+06	427351	321728	11876199	164362	663568	6.46621e+06	391622	14523680	108140	6747.63	15073.9	1849.62	1.16152e+06	804.23	163310	1.15448e+06	19543.5	193024	4.11938e+06	2.18878e+06	41876.4	299394	0	1.03803e+06	11965463	812378	23401490	226271	612654	334436	80654	6.38423e+06	297380	23309
205 Tx 3 Post 1	604	8	205	2	2	363545	2.91095e+06	80492.7	104356	1.32719e+06	4.11004e+06	106789	1412237	32444522	2.83569e+06	720033	400074	15232916	221509	851644	12746460	682815	19623434	99388.5	33757.3	22775.8	92748.9	1.07795e+06	3331.44	127260	1.09865e+06	3730.67	331501	3.74813e+06	2.3275e+06	106686	410355	0	919553	10086677	557991	23377952	20542034	533008	477013	100308	8736753	233269	16471.3
206 Tx 1 Pre	603	1	206	1	2	533311	1.84333e+06	89289.1	120154	919643	4.60516e+06	304165	487129	20051714	2.29042e+06	459918	351332	24577046	296485	1.26043e+06	7.78993e+06	573072	11558361	121449	17058.7	18086.3	3.00322e+06	961624	0	141187	867420	9258.62	393800	1941913	650546	47417.7	274236	88330.7	960492	9891185	568248	21202384	489860	515526	108074	106536	10889825	120131	7316.89
206 Tx 1 Post 1	602	2	206	1	2	779377	2.8849e+06	192904	101195	1.07022e+06	5.62474e+06	298020	889915	30994426	3.207e+06	677645	509847	32283578	425428	1.73196e+06	9481586	689679	16657759	92703.6	26885.4	22027.2	3185210	887099	0	86909	823451	4377.28	669211	1.86149e+06	736896	45209	327125	77376	1.36926e+06	10737655	560574	23457710	268050	573568	108996	105078	9623444	89350.6	11326.5
206 Tx 2 Pre	601	4	206	1	1	327563	1638121	97254.2	99366.8	869456	3.81221e+06	150014	921756	17049442	2.123e+06	307753	464103	14042744	208253	797672	8.13562e+06	465108	18138604	91258.6	5951.1	17441.8	3.37337e+06	960834	5674.66	169650	1.05502e+06	9906.55	396691	1.0191e+06	311196	61405.4	318479	7398.56	880315	12051472	573026	27062792	369670	585597	53085.1	113871	8395591	121663	4402.78
206 Tx 2 Post 1	600	5	206	1	1	520330	1.94814e+06	139583	62524.7	595106	4025709	179165	1.31653e+06	21915518	3163793	592720	535554	18409662	255091	886271	4.71397e+06	696590	19533234	31064.6	17654.6	10393.1	3.22453e+06	666264	5274.91	87847.9	689613	3674.55	544247	224332	308671	57292	369196	0	988850	10983155	683561	22953968	19932086	622623	362497	20134.4	4.79216e+06	62763.6	7558.32
206 Tx 3 Pre	498	7	206	1	2	215559	2.07331e+06	132540	81881.8	801528	3120966	120184	1.24237e+06	18367490	2.13333e+06	356518	473639	10559717	260373	559894	4.79755e+06	503522	19122746	53168.1	9920.79	12405.7	22523.8	959544	5519.33	92458	673402	9010.8	345582	2683062	339143	29492	408738	0	1.37452e+06	11166101	560834	19513934	224411	626874	76981.8	39855.6	6.08268e+06	89898.2	5375.47
206 Tx 3 Post 1	639	8	206	1	2	448216	2696462	137250	63854.8	694038	3249165	132778	1.2746e+06	25034134	2.53152e+06	327787	673734	14948965	211858	643272	8.04924e+06	513449	16714763	159710	14759.5	16903.6	411518	817884	8748.29	74525.1	898758	3457.73	471705	2.17136e+06	397251	68225.3	326275	0	697447	9924463	527092	21672878	19124866	354659	286451	69429.9	8499473	153121	14745.6
207 Tx 1 Pre	599	1	207	1	1	418692	1.33546e+06	57228.6	335921	850390	3498878	254392	657228	8555791	1554655	414432	278559	15239507	135688	554440	4.09084e+06	229218	12546355	94416	10469.2	5858.45	616729	940859	19705	170193	4.88365e+06	3915.34	282405	2.05039e+06	744730	1.79083e+06	233129	0	401622	10030844	743845	25842378	3.17065e+06	1.84486e+06	104499	297600	5.55416e+06	81839.4	69059
207 Tx 1 Post 1	598	2	207	1	1	367322	1.64867e+06	88596.5	403601	1.00285e+06	2.76797e+06	219961	759015	11352088	1.52652e+06	202043	346069	14076395	122815	659241	5.17992e+06	264598	15014896	98906.8	4559.01	7257.25	895383	1.08195e+06	27874.1	150965	5763254	16091.2	290171	1.7684e+06	446472	1.53908e+06	259345	0	772991	8.19488e+06	614498	21730122	37970020	2.33857e+06	547964	326804	8535131	136921	83774.9
209 Tx 1 Pre	638	1	209	2	2	1.01192e+06	3.13254e+06	158211	72797.3	526076	6237624	207988	1.05044e+06	24217690	2.72384e+06	831474	369215	22956034	327998	1.23676e+06	10137762	762235	15702491	146842	30169.1	19182.7	4044262	957596	0	361586	438932	17510.7	463292	2.25342e+06	353975	17471.8	425859	0	793866	9557799	1.24731e+06	25903766	196064	444632	154158	47905.8	5.17811e+06	263280	13489.8
209 Tx 1 Post 1	637	2	209	2	2	1.06838e+06	4.41067e+06	198220	76939.1	588915	7190308	201997	1.17913e+06	37997072	3.43265e+06	1.09563e+06	563614	29089136	310300	1.35281e+06	12259123	1.02751e+06	17436626	150227	34678	27678.6	4.72316e+06	997329	753.62	242487	448993	6037.29	504171	2.46198e+06	460892	44099.5	532073	0	843009	12784832	754691	22335316	162103	572732	323249	68542	4899082	205301	13739
209 Tx 2 Pre	634	4	209	2	1	806058	1.66852e+06	102639	67951.3	424046	4.11903e+06	112696	888815	18193262	1.94092e+06	590314	286598	15086877	203997	515490	8630052	399614	11159476	140443	26120.8	14962.4	785805	1.11198e+06	11661.2	273948	467474	20139.5	317546	2.76445e+06	271609	15021.4	425301	0	1.09308e+06	11800001	978280	28944222	226826	476185	265229	13098.5	5692730	291064	25401.5
209 Tx 2 Post 1	595	5	209	2	1	672936	3.38539e+06	93522.9	68539.8	366851	4300534	144398	1403223	29555850	2.46487e+06	902809	496505	21341086	206807	730083	10525717	728346	19305486	157573	31079.3	22624.6	1.04062e+06	1.06071e+06	8957.92	123833	548930	8019.1	423089	2.56485e+06	288319	25395.9	442441	0	1.15542e+06	9574989	844728	19943248	20142914	429422	447473	16350.9	4097038	186601	4969.07
209 Tx 3 Pre	588	7	209	2	1	1.01791e+06	5.37767e+06	205952	46416	352881	6.92179e+06	187754	2.08638e+06	38025904	3.6398e+06	1.62425e+06	617830	22697848	420129	1.38547e+06	13267768	1.0814e+06	23768920	157556	41812.8	32464.6	8379.5	993335	11435.2	290134	468411	9786.81	334165	2.90139e+06	220025	18400.3	468377	0	778474	11843157	992454	21736506	126795	528739	161219	25679.4	2.96307e+06	207919	6298.69
209 Tx 3 Post 1	587	8	209	2	1	780025	4.33066e+06	131421	51479.3	385660	5.96664e+06	199014	2.1439e+06	33883212	3.81311e+06	941637	582344	22086734	263808	1.39744e+06	14882527	1.04213e+06	20477026	161096	40943.7	26671.9	179551	1.0333e+06	8670.3	199211	416429	18565.2	261143	2240235	242891	20559.6	472350	0	838316	11001178	847516	20615078	25234666	442567	463658	64113.2	3904445	202401	13680.9
210 Tx 1 Pre	636	1	210	2	2	521006	1.32424e+06	152166	65413.9	497730	5534173	122320	1.04324e+06	24109200	2.92267e+06	970172	405087	17349430	192420	1340370	7135452	671570	22579194	168683	24684.1	6203.3	10289.9	723899	10864.3	162924	630382	14454.1	678637	2948815	666565	65313.4	421184	2624.91	503299	9591415	843343	28723934	108476	404540	258428	24074.6	3473885	133971	6596.88
210 Tx 1 Post 1	635	2	210	2	2	428718	2923792	116595	89537.3	496457	5.16975e+06	91081.4	1.22623e+06	32132936	3300301	851313	430728	15764552	217872	1.13483e+06	11402781	500278	20656950	204360	22697	27984	4207.27	970020	13771	128697	674285	14248.1	473249	2745937	691018	27208.3	320548	0	687180	8443977	601391	20232730	14525699	384446	430070	25434.5	3786520	144957	5914.21
210 Tx 2 Pre	633	4	210	2	1	520799	2231426	153343	155241	616685	4.87902e+06	141152	1.40657e+06	33429322	3.1976e+06	611363	460871	14299525	209544	747984	11930607	584133	20191680	154172	25974.7	29936.3	695698	1666067	8689.12	175479	979328	33206.4	525850	3.35715e+06	753760	20492.2	516997	0	1.34065e+06	7.64131e+06	779589	24585778	1.02254e+06	456280	422269	33126.8	6.80492e+06	167172	11342.1
210 Tx 2 Post 1	632	5	210	2	1	519033	3009186	115671	85517.7	454250	4.63422e+06	136024	1.42238e+06	26516058	3492949	852066	496846	16182419	227296	790753	8.01587e+06	462832	24361498	219155	35574	23650.5	761890	1.07734e+06	8099.52	178148	836093	12855.6	462716	3344414	726523	16689.8	454841	0	870964	8927847	790748	21943016	17464746	409156	466094	37181.7	4590887	161998	5498.88
210 Tx 3 Pre	592	7	210	2	2	525139	3.29168e+06	113753	92187.2	599246	4644918	213656	1.27773e+06	32465622	3018797	756816	458155	17865102	268766	1.34595e+06	7806698	637258	21465608	204026	27529.2	29606	5876.07	1.48925e+06	9296.98	295930	631251	15737.3	551055	3.50256e+06	742667	19308.2	412894	0	759747	9920201	876997	24315176	965123	456243	289498	57150.7	6.32203e+06	192640	11670
210 Tx 3 Post 1	591	8	210	2	2	617474	2840838	112929	99266.5	641113	4.0363e+06	149686	1.21724e+06	20408306	2.46064e+06	584169	470864	15546472	236216	812509	5014518	403154	21067122	135411	19536.5	13534.9	323572	1.03682e+06	13104	222315	578940	20484.5	781403	2841342	536972	54157.9	322612	0	713189	11798657	974677	25264474	1683357	564173	304553	38772.1	8086362	164550	13178.2
211 Tx 1 Pre	594	1	211	1	2	331667	1.39544e+06	86791.9	189522	925841	1.96853e+06	152484	1.34796e+06	13905973	1.39006e+06	274240	383372	5.70946e+06	161144	732950	4555238	592226	14843043	120802	14992	14607.7	15596.8	1.11769e+06	24068.2	92493.4	1.11042e+06	6850.31	377285	5.68001e+06	4.55921e+06	31825	216751	0	1.07332e+06	8375812	689306	30838976	409179	393442	273139	104304	5.67144e+06	171182	25981.6
211 Tx 1 Post 1	593	2	211	1	2	351834	2216727	100728	203677	1014173	3437812	185925	1841395	20641752	2.10165e+06	484846	605999	10159915	235046	940021	7.3738e+06	620930	19314502	139387	18981.3	16653.5	293792	1176994	28901.9	104353	1.36371e+06	12467	629305	5672610	4887690	60570	272268	0	1.34886e+06	9229995	508854	15778984	27195686	488615	426059	109743	6816508	255739	18430.2
211 Tx 2 Pre	590	4	211	1	1	391473	1.35159e+06	127140	174110	1.12701e+06	3206979	186242	1.55326e+06	27877898	2271463	685390	456147	12392435	231030	810751	8.21655e+06	646923	16640305	128521	33037.4	18815.5	3706.07	1.24806e+06	24018.4	179524	1.06601e+06	29788.1	718271	5.82591e+06	4.67982e+06	22088.8	252299	0	1.39525e+06	12362067	1.03994e+06	21497630	491942	531556	226862	84714.4	8509965	247473	18636.2
211 Tx 2 Post 1	589	5	211	1	1	477581	1.21859e+06	140677	185455	1.07775e+06	4.10094e+06	218647	1.71838e+06	19463144	2.63537e+06	810860	325451	14360501	260829	802377	2295465	568726	19139666	79601.3	22137.4	3129.79	176115	1.19954e+06	20520.6	121876	1.09604e+06	27627.4	715186	6.23233e+06	6.00171e+06	56839.1	193505	0	1.11141e+06	8649120	587757	19072118	22321482	488437	303389	104578	5.93659e+06	226201	12335.8
211 Tx 3 Pre	597	7	211	1	1	229760	1.83988e+06	60986.5	144615	857787	3.14483e+06	129856	1.42732e+06	22938792	2227136	535603	344615	9771211	232076	677884	7.36568e+06	459294	16792350	174372	22186.7	20853.8	0	894416	7536.03	215262	1.33853e+06	18608.8	491517	6.71192e+06	5.70732e+06	19060.9	207931	0	804906	10351393	1.04387e+06	20819722	294494	592216	319718	197653	5.42457e+06	222392	36519.1
211 Tx 3 Post 1	596	8	211	1	1	453296	3.58552e+06	89288.8	152576	868822	2905800	212541	1.75035e+06	35841628	2.77828e+06	879989	420308	11176123	254476	864616	11291669	657837	21025902	210730	35578.2	24334.9	244038	1.19164e+06	3038.91	106348	1.22863e+06	13913.6	793025	6.09438e+06	7.3929e+06	22151.9	225103	0	917350	7965170	722393	17131750	26869462	438838	548253	69343.8	7240728	192558	27156.7
[truncated: 91 more columns]

## Sheet: Recipients-Matched Plasma-RBC
ID_x	Group	Time	Subject	L-alanine_RBC	L-arginine_RBC	L-asparagine_RBC	L-aspartate_RBC	L-glutamate_RBC	L-glutamine_RBC	glycine_RBC	L-histidine_RBC	L-leucine/isoleucine_RBC	L-lysine_RBC	L-methionine_RBC	L-phenylalanine_RBC	L-proline_RBC	L-serine_RBC	L-threonine_RBC	L-tryptophan_RBC	L-tyrosine_RBC	L-valine_RBC	ATP_RBC	ADP_RBC	AMP_RBC	dAMP_RBC	GDP_RBC	GMP_RBC	CMP_RBC	Cytidine_RBC	dTMP_RBC	Thymidine_RBC	UDP_RBC	UMP_RBC	Uracil_RBC	IMP_RBC	Inosine_RBC	Hypoxanthine_RBC	Xanthine_RBC	Allantoate_RBC	(S)(+)-Allantoin_RBC	5-Hydroxyisourate_RBC	Urate_RBC	2'3'-Cyclic CMP_RBC	5-6-Dihydrothymine_RBC	4-Pyridoxate_RBC	Nicotinamide_RBC	Nicotinate ribonucleotide_RBC	Adenylosuccinic acid_RBC	UDP-glucose_RBC
SAS-002, Tx2, Pre	02-Long-stored	4	2	2863737	66616.3	378668	4.25637e+06	1.37046e+06	4.58752e+06	899502	863920	12071728	1601448	724343	5.47395e+06	9476848	456205	411850	460547	696539	1.2335e+06	9868797	8.0734e+06	1.13731e+06	57660.5	617293	324733	52214.3	100415	50254.2	397182	6.59895e+06	77301.2	29152.6	53838528	816383	2.39811e+06	41490.4	123836	152702	912598	16010357	0	781655	170741	1.67588e+06	190038	8259.81	2.03327e+06
SAS-002, Tx2, Pre	02-Long-stored	4	2	2863737	66616.3	378668	4.25637e+06	1.37046e+06	4.58752e+06	899502	863920	12071728	1601448	724343	5.47395e+06	9476848	456205	411850	460547	696539	1.2335e+06	9868797	8.0734e+06	1.13731e+06	57660.5	617293	324733	52214.3	100415	50254.2	397182	6.59895e+06	77301.2	29152.6	53838528	816383	2.39811e+06	41490.4	123836	152702	912598	16010357	0	781655	170741	1.67588e+06	190038	8259.81	2.03327e+06
SAS-002, Tx2, Post 1	02-Long-stored	5	2	4.54823e+06	128719	663824	5.18984e+06	2973596	4.72744e+06	1.26441e+06	1.21382e+06	25290954	2614192	1.94445e+06	11111053	12287471	839950	1122192	786209	1.43063e+06	2562853	4.94803e+06	7940638	1411481	56705.7	1.00349e+06	905369	52859.8	123028	53748.9	205414	1688769	229003	41655.8	89292224	1.97096e+06	6.57218e+06	24113.6	75264.7	96637.9	1.40425e+06	16217429	17536.3	643722	134292	2.49845e+06	195158	8701.53	3030317
SAS-002, Tx2, Post 1	02-Long-stored	5	2	4.54823e+06	128719	663824	5.18984e+06	2973596	4.72744e+06	1.26441e+06	1.21382e+06	25290954	2614192	1.94445e+06	11111053	12287471	839950	1122192	786209	1.43063e+06	2562853	4.94803e+06	7940638	1411481	56705.7	1.00349e+06	905369	52859.8	123028	53748.9	205414	1688769	229003	41655.8	89292224	1.97096e+06	6.57218e+06	24113.6	75264.7	96637.9	1.40425e+06	16217429	17536.3	643722	134292	2.49845e+06	195158	8701.53	3030317
SAS-002, Tx2, Post 2	02-Long-stored	6	2	2.58544e+06	24391.7	548207	3.84855e+06	1656961	4.6672e+06	621555	676200	13131199	898349	373716	3347827	6.5815e+06	663794	529535	761427	1.02031e+06	1.77785e+06	9957220	8974601	1.19942e+06	108133	898682	587626	15152.4	25693.2	16460	175887	1.49244e+06	65589.6	15109.2	72346848	1.24696e+06	3299259	24914.3	17177.9	63544.5	834243	14934960	0	487659	166669	1.56446e+06	167481	0	2.85754e+06
SAS-002, Tx2, Post 2	02-Long-stored	6	2	2.58544e+06	24391.7	548207	3.84855e+06	1656961	4.6672e+06	621555	676200	13131199	898349	373716	3347827	6.5815e+06	663794	529535	761427	1.02031e+06	1.77785e+06	9957220	8974601	1.19942e+06	108133	898682	587626	15152.4	25693.2	16460	175887	1.49244e+06	65589.6	15109.2	72346848	1.24696e+06	3299259	24914.3	17177.9	63544.5	834243	14934960	0	487659	166669	1.56446e+06	167481	0	2.85754e+06
SAS-002, Tx3, Pre	02-Long-stored	7	2	2168927	142359	446132	4.33252e+06	1.42224e+06	3.84573e+06	755170	842379	14450459	2.07239e+06	772092	6.97014e+06	10736999	431266	549953	674269	968972	1.68488e+06	2.98092e+06	8549954	3.7814e+06	127522	1.03194e+06	1.78537e+06	95384.4	44838.6	35814.2	1.40976e+06	8723077	296111	37136.9	59909612	781483	1418619	75782.2	201578	97695.4	892905	17880336	0	629541	119254	1.47745e+06	186303	14241	1.75432e+06
SAS-002, Tx3, Post 1	02-Long-stored	8	2	3.27121e+06	98611.4	629483	3279055	1.68153e+06	3.33882e+06	856753	1.38755e+06	23978032	2.17212e+06	1529561	12446705	15115181	653387	956909	686300	1.78267e+06	2.73634e+06	2.42784e+06	6652416	3038364	71621.6	928170	1.46421e+06	53466.2	48044.7	262913	181932	1.23891e+06	124724	31004.5	79886648	790684	7.04362e+06	1263.95	37932.5	29734.1	1.0032e+06	10954120	8051.61	472392	121512	2581235	165303	15719.9	2138752
SAS-002, Tx3, Post 1	02-Long-stored	8	2	3.27121e+06	98611.4	629483	3279055	1.68153e+06	3.33882e+06	856753	1.38755e+06	23978032	2.17212e+06	1529561	12446705	15115181	653387	956909	686300	1.78267e+06	2.73634e+06	2.42784e+06	6652416	3038364	71621.6	928170	1.46421e+06	53466.2	48044.7	262913	181932	1.23891e+06	124724	31004.5	79886648	790684	7.04362e+06	1263.95	37932.5	29734.1	1.0032e+06	10954120	8051.61	472392	121512	2581235	165303	15719.9	2138752
SAS-002, Tx3, Post 2	02-Long-stored	9	2	2.88595e+06	89079.6	620058	3.76146e+06	1499494	4809474	832972	1.27124e+06	23925670	2.32315e+06	1.01262e+06	9914523	14829872	606430	818258	725087	1367719	2.87525e+06	3.65089e+06	7.35603e+06	2.36872e+06	0	963261	1.26028e+06	54057	33574.5	64709.6	129593	482500	157527	19846.5	77376088	897827	7704720	23998.5	24537.2	52967	1.82297e+06	11239579	9526.11	498879	157193	2790447	168743	11766.3	2.05694e+06
SAS-003, Tx1, Pre	01-Short-stored	1	3	5474892	5.88836e+06	1.71049e+06	6810648	17687130	8947500	4215744	3.37928e+06	112724640	6.31874e+06	12415317	52942324	29121542	4342790	5.31772e+06	2348354	4.7042e+06	7.80301e+06	340241	3966424	3.50073e+06	29390.3	398248	11490248	286141	158585	11312.5	8930.53	4.68142e+06	1.5093e+06	767594	101514984	1.17005e+06	7.47233e+06	74930.4	157832	0	2.22142e+06	6468936	61355.5	447571	388738	2696952	126532	100308	253054
SAS-003, Tx1, Pre	01-Short-stored	1	3	5474892	5.88836e+06	1.71049e+06	6810648	17687130	8947500	4215744	3.37928e+06	112724640	6.31874e+06	12415317	52942324	29121542	4342790	5.31772e+06	2348354	4.7042e+06	7.80301e+06	340241	3966424	3.50073e+06	29390.3	398248	11490248	286141	158585	11312.5	8930.53	4.68142e+06	1.5093e+06	767594	101514984	1.17005e+06	7.47233e+06	74930.4	157832	0	2.22142e+06	6468936	61355.5	447571	388738	2696952	126532	100308	253054
SAS-003, Tx 1, Post 1	01-Short-stored	2	3	2.98593e+06	52247	494518	4.56166e+06	1734083	2.4322e+06	1.24802e+06	961103	11472393	1.52927e+06	699569	9080732	10895444	599875	887076	563040	931805	2.09226e+06	3.64137e+06	9579500	3.4276e+06	126040	860287	1.67724e+06	61928.1	105387	86439.8	1887.17	4.43604e+06	166342	28985.3	87804760	813925	4.49615e+06	2593.28	82058.9	29077.5	519132	10290064	0	392077	427876	1849489	235892	56106	2.48629e+06
SAS-003, Tx 1, Post 1	01-Short-stored	2	3	2.98593e+06	52247	494518	4.56166e+06	1734083	2.4322e+06	1.24802e+06	961103	11472393	1.52927e+06	699569	9080732	10895444	599875	887076	563040	931805	2.09226e+06	3.64137e+06	9579500	3.4276e+06	126040	860287	1.67724e+06	61928.1	105387	86439.8	1887.17	4.43604e+06	166342	28985.3	87804760	813925	4.49615e+06	2593.28	82058.9	29077.5	519132	10290064	0	392077	427876	1849489	235892	56106	2.48629e+06
SAS-003, Tx1, Post 2	01-Short-stored	3	3	2.0984e+06	67799.2	414415	3031126	2.427e+06	2.92323e+06	1.26024e+06	1.05904e+06	11726121	1.76989e+06	801608	10372375	13243841	433108	967560	565800	767956	2.03618e+06	2.80116e+06	9160233	5.45558e+06	67750.6	741289	1.70454e+06	241177	42763.8	16654.7	0	10894581	246270	80819.2	45554640	623636	3.65456e+06	60740	254028	60147	594997	7683422	39804.3	493801	641543	1.8455e+06	209206	43408.2	1655541
SAS-003, Tx1, Post 2	01-Short-stored	3	3	2.0984e+06	67799.2	414415	3031126	2.427e+06	2.92323e+06	1.26024e+06	1.05904e+06	11726121	1.76989e+06	801608	10372375	13243841	433108	967560	565800	767956	2.03618e+06	2.80116e+06	9160233	5.45558e+06	67750.6	741289	1.70454e+06	241177	42763.8	16654.7	0	10894581	246270	80819.2	45554640	623636	3.65456e+06	60740	254028	60147	594997	7683422	39804.3	493801	641543	1.8455e+06	209206	43408.2	1655541
SAS-003, Tx2, Pre	01-Short-stored	4	3	2.99181e+06	56792.3	596301	3.17593e+06	4.46598e+06	1.97877e+06	1.25114e+06	1.11127e+06	19873502	1.94114e+06	1217055	11229288	13763024	585484	1.16884e+06	459335	1273966	2.88163e+06	3.53284e+06	8419536	2.98954e+06	104529	1.26719e+06	1657378	68471.1	32825.2	43446.3	27596.7	1.14357e+06	146757	44837.7	62223060	3.83103e+06	14580733	29175.7	20305.3	63464.1	564140	4.46295e+06	0	489316	459399	2.96537e+06	182508	18357.7	2.93693e+06
SAS-003, Tx2, Post 1	01-Short-stored	5	3	3.3742e+06	630943	975668	4822248	6535040	4.3196e+06	1.88937e+06	1.54651e+06	53148128	3766115	5.59898e+06	24195648	15608848	1.63742e+06	2.4388e+06	924160	2.05237e+06	3806436	252505	2.37809e+06	4886822	100358	392925	5.58732e+06	276346	99855.5	95840.9	13017.8	4496676	1.19828e+06	266907	83701144	419296	9650340	117840	140157	62672.6	973633	4.84385e+06	72374.3	514873	867042	3.94177e+06	51335.2	106915	2124879
SAS-003, Tx2, Post 2	01-Short-stored	6	3	2836329	102082	707690	3779670	5054621	1.475e+06	1.14046e+06	1303863	21433890	2734853	1189808	12361164	13877060	585782	1.29228e+06	460226	1.32243e+06	2.30296e+06	1.77057e+06	5.18214e+06	2.46981e+06	89634.2	1.07624e+06	1.81749e+06	116022	52751.7	94233.7	2420.04	1.11746e+06	215814	54659.4	58142132	3.94828e+06	11556221	26113	32248.1	141730	570234	6.6969e+06	0	433073	408986	2.35522e+06	152340	24872	2481052
SAS-003, Tx3, Pre	01-Short-stored	7	3	1.9474e+06	95777.2	343784	4.57447e+06	2.26063e+06	2941267	892582	928816	15415880	1.94681e+06	1.00248e+06	9290717	9333293	501433	885800	682103	798442	1.96466e+06	1.82806e+06	9634394	4798338	92890.5	665328	2.46561e+06	252310	142588	35720.3	1905.81	12628747	426956	79006.9	30747206	236862	641681	38203.8	270123	69322	323610	11401205	29453.7	502005	466297	1.06219e+06	113991	74518	1.43205e+06
SAS-003, Tx3, Post 1	01-Short-stored	8	3	4.18985e+06	190721	701709	3864771	5.57798e+06	1447357	1.33239e+06	1.67258e+06	24593902	3516899	2.00124e+06	14866911	12989915	1.07784e+06	1.36709e+06	715032	1.5648e+06	3.02431e+06	478315	3.11504e+06	2901906	46677.3	831263	3.24665e+06	158639	96164.6	82236.3	5166.79	2.47382e+06	497551	61360.7	68833384	1969481	12966101	42451.4	98910.9	45608.4	382192	7669984	61729.2	664939	223765	2430304	202511	57471	2.44586e+06
SAS-003, Tx3, Post 2	01-Short-stored	9	3	2.2087e+06	52170.2	449611	4.76534e+06	3874076	1.84513e+06	1.07952e+06	1.01637e+06	9517927	1584246	410431	8.02105e+06	8412849	228863	757861	335055	777540	1.61406e+06	6.81285e+06	10455273	3.39052e+06	40614.3	1111354	939300	37969.7	88954.8	196363	0	455914	35360.7	37150.6	45808256	2.29743e+06	10765501	14160.4	22295.8	184861	641486	9772277	20700.7	582145	176992	2643437	144825	8981.53	2860368
SAS-004, Tx2, Pre	01-Short-stored	4	4	5640338	134481	625380	2.77247e+06	3.41381e+06	5.21389e+06	1.19519e+06	1.12883e+06	21645810	2.78072e+06	2692971	11049155	13646505	973562	2045894	923401	2.36912e+06	2.09327e+06	380506	4066871	5.51182e+06	316195	310857	2.61574e+06	40102.6	336589	48479.2	1907.7	9049903	812625	278492	50191812	3.22962e+06	9805369	156091	178142	69652.8	999089	22512634	346536	3.21311e+06	127854	2.9095e+06	71092.4	141503	3432843
SAS-004, Tx2, Post 1	01-Short-stored	5	4	5848596	66628.1	700644	2.56797e+06	3114896	4.33188e+06	988992	967246	12245784	2.04038e+06	1.1449e+06	7.63327e+06	14042524	718843	1.68734e+06	425526	1.92397e+06	1.70622e+06	851905	4.59836e+06	3.65831e+06	225684	567564	1.50287e+06	17834.6	161122	148653	54758.5	2.73376e+06	412117	143750	45813780	7.25636e+06	15329499	48384.2	52046.3	17122	1.141e+06	15055579	186035	2.33563e+06	97641.6	2.64489e+06	115086	62839.4	2950803
004 Tx2 post 2	01-Short-stored	6	4	5879376	52595.9	629576	3.32488e+06	2.62597e+06	5.70126e+06	1.07323e+06	778972	17781196	2116492	1.74515e+06	7985028	13473629	848197	1.90704e+06	617239	2278656	1801778	1.51708e+06	7.14636e+06	4511749	212351	444828	1.21408e+06	26283	291890	16939	250249	4.47576e+06	689021	133368	40883500	7.89491e+06	15003628	75186.6	82755.6	100387	1648575	16677339	201329	2616287	146050	3.25692e+06	82094.6	112108	3.38584e+06
SAS-004, Tx3, Pre	01-Short-stored	7	4	3913785	217041	540723	3346017	3.35774e+06	5.05826e+06	1.27268e+06	1.04421e+06	30291846	3.55234e+06	2.05876e+06	11989768	15209487	887940	1.89882e+06	1.11253e+06	2.28997e+06	2930995	115395	2099358	8.2112e+06	259677	113178	3.68811e+06	154953	123011	39036.4	7114.66	12190395	1.09125e+06	289214	47094144	900849	2.15126e+06	267483	331812	0	802432	24028726	322864	2043049	98348.7	1.55567e+06	37788.3	232664	2.76184e+06
SAS-004, Tx3, Post 1	01-Short-stored	8	4	3902674	119470	625544	2.41742e+06	2.94555e+06	4.69178e+06	1036043	1.13078e+06	23564352	2.66507e+06	2177583	12048840	15153277	835718	1.69968e+06	1.02601e+06	1.83177e+06	2458471	157995	2.19553e+06	6081840	260785	165645	3.50143e+06	29369.2	110114	59996.4	334943	12805859	1.03731e+06	188254	56756624	758895	2.62547e+06	107525	342281	19031.4	805447	27230442	140210	1.74725e+06	71215.9	1742381	110919	176693	2.53693e+06
SAS-004, Tx3, Post 2	01-Short-stored	9	4	4.0392e+06	30430	648419	2530106	2.63498e+06	5.01337e+06	835269	1.30457e+06	22115714	2.81413e+06	1.55582e+06	10553466	14265624	783167	1.68405e+06	926746	2.83121e+06	2.48411e+06	2.84055e+06	9359143	5.0991e+06	185002	753597	1.66226e+06	77958.7	109491	20501.2	350353	5.85485e+06	576468	31286.8	72088864	4.95884e+06	11181328	124865	149983	78953.6	1.39548e+06	24866104	96151.8	1.94107e+06	167834	3031185	205260	35042	3.54766e+06
SAS-005, Tx3, Pre	01-Short-stored	7	5	4218048	58886.9	511329	3.83553e+06	2.87178e+06	5367129	990974	982624	16323436	2.16765e+06	1.23696e+06	9450175	14953157	439979	1.40613e+06	725908	1.71123e+06	1977170	152892	2.59036e+06	6811860	231219	231871	2.37243e+06	21583.2	76244	47199	3442.85	9786465	220064	158715	46985892	683383	2.43674e+06	77536.4	291572	74856.1	1.13314e+06	23143834	129469	1.68262e+06	74793.8	1.81471e+06	51762.7	72819.2	2.29973e+06
SAS-005, Tx3, Pre	01-Short-stored	7	5	4218048	58886.9	511329	3.83553e+06	2.87178e+06	5367129	990974	982624	16323436	2.16765e+06	1.23696e+06	9450175	14953157	439979	1.40613e+06	725908	1.71123e+06	1977170	152892	2.59036e+06	6811860	231219	231871	2.37243e+06	21583.2	76244	47199	3442.85	9786465	220064	158715	46985892	683383	2.43674e+06	77536.4	291572	74856.1	1.13314e+06	23143834	129469	1.68262e+06	74793.8	1.81471e+06	51762.7	72819.2	2.29973e+06
SAS-005, Tx 3, Post 1	01-Short-stored	8	5	3169591	72134.3	381153	3.9637e+06	1.9988e+06	4.98885e+06	743851	864480	12772656	1.86304e+06	907408	7.27657e+06	12932363	514259	1.16681e+06	464422	1.30904e+06	1.60685e+06	464491	5.22685e+06	7.45477e+06	189218	332314	1.94361e+06	0	36366.7	45465	117235	10351945	195211	68788.3	48650164	450381	1.91532e+06	59904.3	218644	61553.9	930429	23802594	66928.5	1.68034e+06	84860.2	1.63807e+06	50771.9	59712.7	1846968
SAS-005, Tx3, Post 2	01-Short-stored	9	5	4356366	33989.2	491869	4.46663e+06	2.49245e+06	5.26896e+06	851705	801222	14578997	1.85606e+06	1.35002e+06	8.25311e+06	11860636	623133	1.21637e+06	551097	1.4561e+06	1439019	376972	4079586	6156194	228780	285613	1.97291e+06	0	118563	47926	440815	7.67857e+06	355767	130379	57743564	777766	3.61663e+06	60574.5	174169	51825	1390316	23225654	84724.9	1.59948e+06	110857	2481736	44921.4	70631.6	2441656
SAS-005, Tx3, Post 2	01-Short-stored	9	5	4356366	33989.2	491869	4.46663e+06	2.49245e+06	5.26896e+06	851705	801222	14578997	1.85606e+06	1.35002e+06	8.25311e+06	11860636	623133	1.21637e+06	551097	1.4561e+06	1439019	376972	4079586	6156194	228780	285613	1.97291e+06	0	118563	47926	440815	7.67857e+06	355767	130379	57743564	777766	3.61663e+06	60574.5	174169	51825	1390316	23225654	84724.9	1.59948e+06	110857	2481736	44921.4	70631.6	2441656
SAS-006, Baseline	02-Long-stored	0	6	3.67652e+06	53915.5	546943	2.83597e+06	3.16006e+06	4.06415e+06	928437	1.03889e+06	15190667	1.83104e+06	1.04314e+06	8656192	8590273	757696	1.0403e+06	430636	1.22732e+06	1.70047e+06	608717	3.85382e+06	4.07172e+06	203682	419780	1.93807e+06	28399.7	78637.5	44154.1	14103.3	3.25104e+06	291634	108747	70794736	1748881	12046363	54125.1	60809	0	1.12978e+06	8.04964e+06	60636.5	203679	90448.3	3310722	82415.7	25691.7	2.56283e+06
SAS-006, TX1, Pre	02-Long-stored	1	6	4654307	147769	694559	3.82077e+06	4.32246e+06	5.37465e+06	1.27951e+06	1327392	36501488	3.65328e+06	2.41269e+06	12707320	15574568	997552	1.95917e+06	737453	1.87133e+06	3.09137e+06	245664	2.67538e+06	5582496	226084	381760	3194084	146120	142713	48408.1	2236.44	5.71894e+06	614224	224422	55667636	1.30721e+06	7728116	101624	161591	17365	1.4938e+06	10909660	102417	242126	121754	2.89229e+06	56466.1	53903.6	2.68752e+06
SAS-006, Tx1, Post 1	02-Long-stored	2	6	4.83396e+06	12133	643882	2.98143e+06	3108627	4192158	1107725	1.18577e+06	21294590	1.86632e+06	964540	7.65619e+06	13273424	865729	1.43448e+06	364827	1.39681e+06	2.81264e+06	1.5603e+06	6.56631e+06	5.16706e+06	257567	597508	1.60908e+06	158498	72978.8	134411	6936.12	1.10665e+06	354200	46144.5	57486740	3.75561e+06	10935319	17114.4	20421.2	39394.2	1.30932e+06	7.99193e+06	53068.9	244703	100709	2666584	133219	77943.5	3785218
006 Tx1 post 2	02-Long-stored	3	6	5.19785e+06	183180	770640	4155884	3.6376e+06	5.50528e+06	1.15397e+06	1.34116e+06	38722020	3.33393e+06	2.83856e+06	12354684	15886005	1204786	2.08816e+06	755937	2025513	3.74538e+06	1.06898e+06	5812238	3424386	197400	632249	2.32133e+06	175192	141192	60022.1	125456	2.82575e+06	800200	131275	64096108	1007843	7945442	45486.4	111059	8266.06	1.69285e+06	9202057	49410.7	171006	88961.7	2.71227e+06	18575.7	76537.1	3048032
SAS-008, Baseline	02-Long-stored	0	8	2.08796e+06	110334	575855	4247361	2.87693e+06	2.95788e+06	668991	810591	18656496	1.57691e+06	1.16838e+06	8.31126e+06	8.08821e+06	793283	1.18472e+06	718578	1715299	2.30899e+06	12849903	8941439	1.15219e+06	61257.4	676233	350005	28497.9	146769	16300.3	2.90646e+06	829808	62126.9	21880	49227568	2.11652e+06	5.36717e+06	1381.5	23221.8	22361.4	778282	15609285	0	972780	122091	2119909	32825.9	0	2.42519e+06
SAS-008, TX1, Pre	02-Long-stored	1	8	2798282	457758	541884	4445922	2.926e+06	3.67013e+06	980286	1.25688e+06	37380332	4.048e+06	2994435	20156436	14040325	888129	1499765	1.25117e+06	1.95415e+06	3166990	351154	3.40147e+06	8010084	152696	346134	4.32587e+06	162546	52021.8	53184.7	21367798	8662989	1.62926e+06	106658	65020240	2.08985e+06	3.41399e+06	13525.7	234696	22031.2	861341	26141082	54010.4	2.16487e+06	118138	2.44603e+06	54829.3	58384.7	1907366
SAS-008, TX1, Pre	02-Long-stored	1	8	2798282	457758	541884	4445922	2.926e+06	3.67013e+06	980286	1.25688e+06	37380332	4.048e+06	2994435	20156436	14040325	888129	1499765	1.25117e+06	1.95415e+06	3166990	351154	3.40147e+06	8010084	152696	346134	4.32587e+06	162546	52021.8	53184.7	21367798	8662989	1.62926e+06	106658	65020240	2.08985e+06	3.41399e+06	13525.7	234696	22031.2	861341	26141082	54010.4	2.16487e+06	118138	2.44603e+06	54829.3	58384.7	1907366
SAS-008, Tx1, Post 1	02-Long-stored	2	8	2.16264e+06	116675	469715	4.4568e+06	1.80776e+06	2.86908e+06	953385	948418	23958218	2.47319e+06	1.3503e+06	12107089	10947427	630152	1.06516e+06	1.24413e+06	1.91108e+06	3.26014e+06	2.36503e+06	9966196	5.35567e+06	90613.3	776499	2.07581e+06	57738.3	28715.8	36609	24603816	10115316	600624	54382.4	72879288	1381181	1.67964e+06	15895.1	229541	55399.9	663830	27363310	11656.9	1675646	125503	1.66216e+06	132070	22044.3	2147016
SAS-008, Tx1, Post 1	02-Long-stored	2	8	2.16264e+06	116675	469715	4.4568e+06	1.80776e+06	2.86908e+06	953385	948418	23958218	2.47319e+06	1.3503e+06	12107089	10947427	630152	1.06516e+06	1.24413e+06	1.91108e+06	3.26014e+06	2.36503e+06	9966196	5.35567e+06	90613.3	776499	2.07581e+06	57738.3	28715.8	36609	24603816	10115316	600624	54382.4	72879288	1381181	1.67964e+06	15895.1	229541	55399.9	663830	27363310	11656.9	1675646	125503	1.66216e+06	132070	22044.3	2147016
SAS-008, TX1, Post 2	02-Long-stored	3	8	2.5148e+06	213004	531987	4575277	2.11022e+06	2.96056e+06	954747	828832	18709250	1823720	1.31883e+06	7.87034e+06	8010000	850508	1.29725e+06	1.21053e+06	2.178e+06	2.85882e+06	2.03055e+06	7530954	3.64924e+06	76476.3	895025	2.54583e+06	103925	29467.8	31730.2	19689738	5798662	931770	36855.4	80408928	1652673	2.00047e+06	49352.6	70022.3	19994.4	478337	23165690	36553.9	1257915	143775	1.67815e+06	130656	22671.3	1988488
SAS-008, Tx2, Pre	02-Long-stored	4	8	3.56086e+06	1.57121e+06	744992	7.33877e+06	5.53255e+06	5657160	1.52309e+06	1.61011e+06	55491536	4.35429e+06	6.02889e+06	26617888	17650192	1.48964e+06	2.10985e+06	1.46531e+06	2.29259e+06	3.4809e+06	253427	3.25065e+06	7.0898e+06	152760	223575	4.97756e+06	180589	87947.4	26822.8	9270197	10196977	1.81166e+06	283401	83063016	1.98262e+06	4.20988e+06	85529.9	301691	36542	1.35601e+06	20844242	18797.6	1.88718e+06	96873.5	2.84064e+06	100538	28171.5	2121560
SAS-008, Tx2, Post 1	02-Long-stored	5	8	3.039e+06	-	-	4.74434e+06	-	-	1.09068e+06	-	-	-	-	-	-	-	-	1.0796e+06	2.23444e+06	3.20751e+06	191169	2.34332e+06	-	188926	358106	3.49569e+06	115533	75807.5	-	6.14324e+06	9541257	1.10453e+06	-	84963960	1629048	-	20697.1	-	75850.4	-	15648171	14955.5	-	151407	-	111472	37221.4	2.07242e+06
SAS-008, Tx2, Post 2	02-Long-stored	6	8	3.09726e+06	189543	477617	4497510	3.02687e+06	3620161	1000128	1219464	22443550	2.62688e+06	1.99011e+06	12953709	12383793	853433	1264775	796277	1.78167e+06	2.39028e+06	1.28011e+06	5.79308e+06	3613932	70303.1	670963	2.00199e+06	112889	27181.9	100773	4802952	3.49329e+06	662619	22070.7	80160104	2.07485e+06	8071408	21373.7	74466.3	21195.7	972247	13816096	10649.7	1614806	71774.5	3483554	107316	15168.6	2225080
SAS-008, Tx 3 Pre	02-Long-stored	7	8	2.53917e+06	867365	468481	3328498	3111154	3.96117e+06	823725	1.14585e+06	28302640	4.43146e+06	2.35417e+06	12409924	11603703	1.20161e+06	1.601e+06	814644	1.85563e+06	2.38083e+06	74723.6	1.06484e+06	5484886	129600	103010	3.60042e+06	166187	60574.7	25300	25642174	9453732	1.33496e+06	101838	34162384	1.51041e+06	2656139	76300.8	253949	27037.3	557127	23487498	35845	1.42937e+06	58841.1	1.05034e+06	20518.6	45302.6	1.10199e+06
SAS-008, Tx 3 Post 1	02-Long-stored	8	8	4.17569e+06	1.97463e+06	872477	6.30828e+06	6.28451e+06	5725316	1.92996e+06	1.86317e+06	66752780	5.28394e+06	7.12506e+06	30688880	18253636	1963293	2.76139e+06	1918156	2.79585e+06	4.50693e+06	227803	2.32527e+06	5.08516e+06	115046	221157	5905332	152848	77701.6	66121.1	33028426	10173167	1874043	311213	69148320	1.39358e+06	4.23879e+06	123756	385890	0	1.12018e+06	26099894	42780.6	1.59929e+06	66676.8	2.02495e+06	99263.3	76223.1	1.79991e+06
SAS-008, Tx 3 Post 2	02-Long-stored	9	8	1.96529e+06	337162	372708	3.57237e+06	2185215	3.57878e+06	805787	1.02665e+06	22133668	2.5183e+06	1.59873e+06	10464073	10770324	667370	1.04571e+06	1293572	1.64159e+06	2.28071e+06	770496	6.77425e+06	8560305	67833.8	396745	2993998	74894	218437	44468.5	46575372	13055509	874410	78469.5	30844240	2.19167e+06	1.2038e+06	33348.7	318054	45655.2	702605	27909578	13624.4	1.68754e+06	179679	1.56906e+06	43108.1	70611.1	1.64561e+06
SAS-009, Baseline	01-Short-stored	0	9	4348579	197664	608794	2843811	2366500	4497580	1.16048e+06	1022911	26229120	2.83759e+06	1.76036e+06	10538268	14637100	830507	1.55226e+06	1.1339e+06	1.57357e+06	2.75087e+06	140250	2453238	6.62712e+06	412087	198978	3.31273e+06	197920	125239	38514.2	0	11961277	761570	190120	60101216	922544	2204126	140473	318531	15090.4	741597	19070478	195451	746093	116427	1.61693e+06	48711.7	107057	2.68202e+06
SAS-009, Tx1, Pre	01-Short-stored	1	9	6.59049e+06	636010	712936	4.16436e+06	4225766	5.82822e+06	1.60715e+06	1.38908e+06	45016964	5.16097e+06	3783428	22318486	17981800	1.29926e+06	2.27808e+06	1.14295e+06	2216999	3.86749e+06	203460	1.97672e+06	5.86788e+06	382300	199944	4.411e+06	186305	186258	51805.8	45983.3	8.26492e+06	845570	419366	65231168	819202	3.75636e+06	99115.5	241520	0	1.32097e+06	13559349	296494	1.19593e+06	105953	2.08268e+06	21237	104163	2.62244e+06
SAS-009, Tx1, Pre	01-Short-stored	1	9	6.59049e+06	636010	712936	4.16436e+06	4225766	5.82822e+06	1.60715e+06	1.38908e+06	45016964	5.16097e+06	3783428	22318486	17981800	1.29926e+06	2.27808e+06	1.14295e+06	2216999	3.86749e+06	203460	1.97672e+06	5.86788e+06	382300	199944	4.411e+06	186305	186258	51805.8	45983.3	8.26492e+06	845570	419366	65231168	819202	3.75636e+06	99115.5	241520	0	1.32097e+06	13559349	296494	1.19593e+06	105953	2.08268e+06	21237	104163	2.62244e+06
SAS-009, Tx1, Post 1	01-Short-stored	2	9	5.66896e+06	379894	849503	2.80088e+06	4.44699e+06	4.85699e+06	1360141	1.49697e+06	40429712	4.57217e+06	2.9533e+06	20507638	15857917	1.21406e+06	2.11503e+06	923396	2.11482e+06	3520249	374612	3.02027e+06	3.20805e+06	226424	577840	2.71541e+06	43783.4	120433	38231.9	107828	4.68007e+06	687551	295595	72340096	859381	8.35429e+06	103403	148235	0	1208793	10590115	161422	1.05335e+06	112417	3.15741e+06	70684.2	67527	3.23731e+06
SAS-009, Tx1, Post 1	01-Short-stored	2	9	5.66896e+06	379894	849503	2.80088e+06	4.44699e+06	4.85699e+06	1360141	1.49697e+06	40429712	4.57217e+06	2.9533e+06	20507638	15857917	1.21406e+06	2.11503e+06	923396	2.11482e+06	3520249	374612	3.02027e+06	3.20805e+06	226424	577840	2.71541e+06	43783.4	120433	38231.9	107828	4.68007e+06	687551	295595	72340096	859381	8.35429e+06	103403	148235	0	1208793	10590115	161422	1.05335e+06	112417	3.15741e+06	70684.2	67527	3.23731e+06
SAS-009, Tx1, Post 2	01-Short-stored	3	9	5277042	266828	682429	3.41574e+06	4.00436e+06	4110676	1.17264e+06	1.15377e+06	28159114	3.75876e+06	2241628	14813545	17284138	1.10766e+06	1.8503e+06	789374	2040047	3.10325e+06	597415	3.90125e+06	3.26851e+06	208966	480664	1.98791e+06	0	177342	119969	293085	4282310	625903	193004	61396176	1.38876e+06	8249244	56973.1	154946	91464.2	1.24349e+06	10788788	154649	1049302	109326	2479366	94116.2	31714.7	3.10031e+06
SAS-009, Tx 2 Pre	01-Short-stored	4	9	5590803	279064	743260	4.20915e+06	3947366	5.65504e+06	1.28913e+06	1.33182e+06	34911696	4.59499e+06	2915681	16481569	15936043	1.11612e+06	2.31621e+06	812626	2.04772e+06	3.08041e+06	234424	2.87819e+06	5310548	396246	292774	3.53621e+06	82518.2	264643	28477.6	6303.73	8286676	843686	365586	66240896	1.23967e+06	4.83503e+06	110142	236424	2342.79	1.29177e+06	13753432	186462	420284	109338	2062306	54448.9	160568	3.0259e+06
SAS-009, Tx 2 Post 1	01-Short-stored	5	9	4.85353e+06	263281	628893	3.39343e+06	3.56543e+06	5275611	1.09745e+06	1.21872e+06	32325850	3933389	2400847	15603504	13464211	1.05075e+06	1.97413e+06	823220	1.77501e+06	2.86497e+06	207875	2.10087e+06	4191299	365546	273164	3.25004e+06	67248.9	149469	37552.2	68959.5	6.98539e+06	775543	194238	69133608	905656	4.25765e+06	144847	183194	14689.7	1.38125e+06	13434609	148679	424330	103790	2.26803e+06	23959.4	127845	2.73263e+06
SAS-009, Tx 2 Post 2	01-Short-stored	6	9	5312455	157183	794618	3.55591e+06	4.27281e+06	5670642	1.02686e+06	1.09936e+06	25962880	2.90419e+06	2.11728e+06	11563451	14329885	1.08159e+06	1.8661e+06	588004	1.66166e+06	2465323	495510	3.56478e+06	3.19753e+06	292468	405440	2299885	20851.9	129316	59373.2	200327	2.53308e+06	689083	161642	62720468	1.2582e+06	9324549	43898.5	93386.3	0	1663548	10483542	82427.7	555100	80957.3	2558114	60029.5	87649.5	2.99916e+06
SAS-010, Baseline	02-Long-stored	0	10	4.91407e+06	552402	757778	6681854	4.07892e+06	4896640	1351278	1.27141e+06	31329686	3.89088e+06	2.62375e+06	14777141	15582675	1.07175e+06	1402201	908456	2.01281e+06	2858898	1.07507e+06	4.88719e+06	3.22385e+06	132633	709579	1.91273e+06	159103	155427	46621.6	0	4990764	972326	180537	63261076	1512633	7731168	61508.5	162473	47428.2	1.39344e+06	22348002	173879	2.4345e+06	78543.7	2067154	111418	46405.1	2718459
SAS-010, Tx 1 Pre	02-Long-stored	1	10	4.20876e+06	356779	781341	4.51213e+06	4.1413e+06	6567436	1.16708e+06	919468	28054138	2694450	2.1788e+06	10177893	16052861	1.0928e+06	1.78574e+06	1.264e+06	1.87161e+06	2.48555e+06	792858	5.09513e+06	5347918	235739	508965	3.01876e+06	60884.8	134196	54061.3	5113.17	10490519	1.5224e+06	164768	54521340	1.04438e+06	1.94738e+06	111484	196239	24111.6	1.00226e+06	29784558	216019	1.8393e+06	122693	1.45408e+06	122311	282005	2.62416e+06
SAS-010, Tx 1 Post 1	02-Long-stored	2	10	4.4121e+06	240794	858701	3.4569e+06	4.04324e+06	5.81322e+06	1.06031e+06	1.2661e+06	26708104	2.73158e+06	2.00175e+06	11721829	15203573	1.21182e+06	1.83756e+06	742585	1.99756e+06	2.54869e+06	6360216	8.37666e+06	1759267	230724	755588	679156	42843.6	202123	31480.1	212622	5060670	294372	63447.8	59787120	5230449	7.522e+06	57303.1	110221	54696.5	1.31103e+06	18049168	55497.1	1.77804e+06	153020	1.93921e+06	127126	53701.8	2.92804e+06
SAS-010, Tx 1 Post 2	02-Long-stored	3	10	4243336	326496	690471	5.10288e+06	3.67292e+06	6.2428e+06	1.21812e+06	1.17863e+06	28455184	3.20023e+06	2435848	12451869	15933360	975526	1.5269e+06	858055	1.75262e+06	2.77065e+06	3220242	8588315	3.35488e+06	209795	734590	1.49017e+06	41224.2	192623	35380.3	4.15313e+06	8.34074e+06	1.03121e+06	128998	60640460	2.60299e+06	5.95938e+06	44537.9	239669	31618.5	1.4525e+06	25125438	100675	2.10836e+06	166080	2.36549e+06	104506	81852.8	2.80765e+06
SAS-010, Tx 2 Pre	02-Long-stored	4	10	2.86436e+06	487277	554956	4.14115e+06	2.44873e+06	5.29449e+06	726892	864741	17144338	1963006	1.06076e+06	6847158	13500168	970711	1.06599e+06	1049790	1.24173e+06	2.30463e+06	5.74042e+06	12732796	3997434	75992.7	660491	1.09236e+06	22052.7	59939	47031.8	4002.47	12118195	680421	60045	30912846	1.2026e+06	944352	68012.9	214802	0	770091	30116256	19402.5	1.74745e+06	112505	1.24188e+06	20351.1	89273.1	1.85433e+06
SAS-010, Tx 2 Post 1	02-Long-stored	5	10	4.14411e+06	290192	681743	3.59236e+06	3.79735e+06	4.89066e+06	980984	1.14673e+06	38192304	2.47578e+06	2189240	15958925	22165842	1.21975e+06	1590523	1.00387e+06	2.77817e+06	3.68293e+06	9220772	10037309	1.45524e+06	44480.6	634373	458764	50166.3	101638	88239.4	168666	4.37123e+06	260604	21409.7	41782828	4.59259e+06	5.65248e+06	23484	119046	1762.53	1.1029e+06	18669616	0	1.72675e+06	139120	2.00743e+06	91469.6	25529.5	3.2304e+06
SAS-010, Tx 2 Post 2	02-Long-stored	6	10	2.85331e+06	272954	663276	2.92116e+06	2.4679e+06	5522901	739298	873912	17124646	1649721	1.34654e+06	6510712	12556732	851508	1.42936e+06	808870	1576588	2.54652e+06	12162205	9908472	1044806	120290	467598	261437	21839.6	122787	25479.8	911337	7641294	230335	40724.3	32854304	2.0849e+06	2285786	44878	85084.8	0	682516	24664934	0	1.33398e+06	68318.6	1.47197e+06	26428.9	9147.21	2.41327e+06
SAS-010, Tx 3, Pre	02-Long-stored	7	10	4.68158e+06	829139	962902	4282700	4.52762e+06	5.95106e+06	1.07371e+06	1.15323e+06	35340536	3.20865e+06	2281829	12679933	17227866	1.21733e+06	1.82216e+06	838732	1.92157e+06	2.52907e+06	12016639	8.03505e+06	726941	116409	467886	170134	33558.5	191800	67962.9	1.92289e+06	7.00329e+06	192437	60524.1	28598080	8.16135e+06	5.87082e+06	44968.2	157872	12766.1	1.30685e+06	18901864	18877.5	2.36925e+06	137372	1.72414e+06	16398.2	8217.67	2.39101e+06
SAS-010, Tx 3, Post 1	02-Long-stored	8	10	4526266	133739	668469	4499633	3.14038e+06	4354062	1.05551e+06	982544	25122846	2009898	1.45936e+06	10722813	16329087	796090	1.27078e+06	654127	1.94781e+06	2.71499e+06	11749729	8.21802e+06	681360	40278.2	426802	162203	0	127885	30813.7	884190	2.28197e+06	73278.8	42645.4	45745568	7313810	9997963	1833.47	49329.7	66110.4	1.02549e+06	14707373	18546	1.89507e+06	133545	2.56889e+06	89249.4	14008.5	3.75319e+06
SAS-010, Tx 3, Post 2	02-Long-stored	9	10	3609326	307664	469348	3.69234e+06	2.15186e+06	4470210	876183	915399	21215942	2.1453e+06	1662577	10102330	14936629	648680	862691	822962	1.27041e+06	2.04853e+06	12127907	10618547	1.33429e+06	67628.6	468828	290636	9158.33	107299	109684	5.06997e+06	11104349	220050	76464.6	39628928	1.11857e+06	1.58041e+06	52755.8	257017	45596.1	975488	28477590	17809.2	2.23166e+06	68261.8	2.19549e+06	75302.2	12256.5	2.98895e+06
SAS-011, Baseline	01-Short-stored	0	11	8.0905e+06	278663	963869	4.19512e+06	5.65396e+06	6.93556e+06	1891004	1.27606e+06	41140460	3.92725e+06	3815992	15356376	18679218	1.54996e+06	2498546	739351	2.03738e+06	2964610	383075	3506844	4.15627e+06	284907	465381	2.39754e+06	19682.1	371266	66965.9	0	7.18289e+06	269522	364199	62855952	1.26873e+06	9232721	73749.8	233546	2861.99	1.82657e+06	10685380	198089	2946529	65294.8	3081917	84224.1	91584	3330119
SAS-011, Baseline	01-Short-stored	0	11	8.0905e+06	278663	963869	4.19512e+06	5.65396e+06	6.93556e+06	1891004	1.27606e+06	41140460	3.92725e+06	3815992	15356376	18679218	1.54996e+06	2498546	739351	2.03738e+06	2964610	383075	3506844	4.15627e+06	284907	465381	2.39754e+06	19682.1	371266	66965.9	0	7.18289e+06	269522	364199	62855952	1.26873e+06	9232721	73749.8	233546	2861.99	1.82657e+06	10685380	198089	2946529	65294.8	3081917	84224.1	91584	3330119
SAS-011, Tx1, Post 1	01-Short-stored	2	11	6.2959e+06	226520	680855	3.72901e+06	4088732	4.62283e+06	1.56365e+06	1.30401e+06	33734676	3.88494e+06	2.90232e+06	17003656	18788064	1.17305e+06	2.06467e+06	910712	1.86736e+06	3.09323e+06	256421	2.37761e+06	4718630	199380	339996	2.80274e+06	26979.9	174831	70373.8	171232	5.73522e+06	383916	314525	70376280	698349	5.07955e+06	61973.7	173789	1024.12	1.23207e+06	11791017	83036.7	1.88789e+06	95190.9	2.81648e+06	58189.6	70572.4	2.27668e+06
SAS-011, Tx 1 Post 2	01-Short-stored	3	11	4.75155e+06	74782.7	701501	3398337	3482450	4932659	1.16406e+06	1.05442e+06	23292362	2.38756e+06	1.7703e+06	8673636	11207415	1.19913e+06	1787117	970232	2091679	2.93079e+06	221801	2.58493e+06	5.87586e+06	362154	258288	3048320	38773.1	118790	19432.5	804847	6.77116e+06	517339	135099	66802428	702452	2157868	105209	145526	0	984237	14254884	113048	1.41938e+06	148435	1745077	58445.9	144750	2.53874e+06
SAS-011, Tx 3 Pre	01-Short-stored	7	11	5.0071e+06	159232	636792	4.57307e+06	3.06694e+06	5149834	1223160	1.13076e+06	24229618	2.48758e+06	2.03302e+06	10641021	17420750	982283	1.74929e+06	759984	1.71667e+06	2359099	505209	4.48524e+06	4.67011e+06	244750	522261	2978710	41851.9	103048	29967.5	26915.4	7383228	788809	56634.4	67193952	2073159	3.65135e+06	84630.3	242783	0	1.18455e+06	9982025	112876	1892119	115022	2.18204e+06	25447	107882	2.96526e+06
SAS-011, Tx 3 Post 1	01-Short-stored	8	11	5081668	120718	755721	4.51044e+06	3.21189e+06	5.18701e+06	1.20168e+06	1.04977e+06	23874010	1.82295e+06	1799174	8974395	15742276	1.1141e+06	1.69216e+06	670966	1698043	2165599	1.41479e+06	5.98531e+06	3.1553e+06	156587	655266	1796648	81258.9	88992.2	94292.6	155630	4.52426e+06	632851	100734	76829432	1.66814e+06	4.55808e+06	46383.8	88839.2	14582.7	1.22486e+06	7.41315e+06	81852.6	1.62698e+06	151912	1.97064e+06	71167	71090.1	2787678
SAS-011, Tx 3 Post 2	01-Short-stored	9	11	5.5287e+06	233263	792042	4.8991e+06	4.78072e+06	6.18638e+06	1403064	1.42951e+06	30454986	2.94324e+06	3188182	14643888	18793436	1379975	1.99602e+06	647887	1934241	2757368	879050	4699694	3.66787e+06	130626	725352	2.64238e+06	14769.4	140757	73565	375229	2.66815e+06	873176	184648	74632448	1.31228e+06	9750389	69601.5	71430.6	14178.5	2.1882e+06	7.48345e+06	95339.5	1.96274e+06	90152.6	3.34636e+06	50930	90081.1	3.14677e+06
SAS-012, Tx 1 Pre	02-Long-stored	1	12	4.71081e+06	861274	806875	3.66001e+06	3.87115e+06	5.73461e+06	1.36434e+06	1.18698e+06	26640344	3170742	2191187	9460795	11413515	1.65414e+06	2.42305e+06	1.32597e+06	2185409	3.6462e+06	192130	1.4382e+06	5673928	228331	123797	3.72511e+06	384900	141580	8956.51	52583.6	10435472	859991	172417	34800260	331742	2.69243e+06	321351	252683	0	355239	22014150	107566	1.14582e+06	93705.4	1.09661e+06	50475.6	160768	954278
SAS-012, Tx 1 Post 1	02-Long-stored	2	12	5.25144e+06	492932	495152	2.65991e+06	1.87906e+06	5.59597e+06	987670	1.18018e+06	27152096	3.27281e+06	2.0443e+06	10158660	13748063	915298	1.99026e+06	1.26116e+06	1.70507e+06	3063589	173333	2.68968e+06	9797893	251588	144713	2.25216e+06	43667.4	166982	63593.7	58752.1	11512221	463853	219869	17265846	407264	2.94902e+06	192162	467667	0	553874	27765774	131234	1.84551e+06	81712.8	1483418	26827.4	212683	1.53625e+06
SAS-012, Tx 1 Post 2	02-Long-stored	3	12	5449432	303360	572097	2.36112e+06	2.11873e+06	5103874	1.28546e+06	1.04532e+06	23246758	3.1072e+06	2.6762e+06	10766392	10184853	969802	1.76125e+06	1.224e+06	1467407	2.39838e+06	264690	3.63966e+06	10772529	353018	149616	2.15819e+06	7964.61	151460	56514.7	33925.8	12831901	594463	242380	33101522	301377	1.84293e+06	187985	289796	28634.3	775650	27964798	174032	2.15407e+06	66565.3	1880656	23235.9	376892	1944999
SAS-012, Tx 2, Pre	02-Long-stored	4	12	7.12309e+06	249117	864437	2.94542e+06	3.54721e+06	6.05347e+06	1.15462e+06	1.22266e+06	29408850	3.14136e+06	2.914e+06	13775009	11988048	1.34524e+06	1.95901e+06	893230	1.92311e+06	2.54535e+06	2.19663e+06	7192304	3.36148e+06	234147	491134	1351514	0	349126	23970.5	0	6.88394e+06	514900	175687	68963408	1.87418e+06	9593587	101045	184387	22583.1	1.34115e+06	15863141	35055.9	2.00566e+06	124614	3.45642e+06	72166.1	98916.1	2748360
SAS-012, Tx 2, Post 2	02-Long-stored	6	12	5487067	262498	731267	3442828	2.70646e+06	5730748	1.25171e+06	1.30339e+06	31750472	3.39683e+06	3.03524e+06	11665280	11471655	1.15066e+06	2.18212e+06	1.07332e+06	2.01731e+06	3255368	1.31804e+06	6.85818e+06	5.79994e+06	283767	397544	1.76167e+06	16103	210557	58056.2	1983.05	9241895	664026	174936	65737452	752616	3283078	115723	259083	20319.7	1.14656e+06	20243454	71113.5	1671370	113857	2.81471e+06	4871.84	189660	2.37988e+06
SAS-012, Tx 3, Pre	02-Long-stored	7	12	6.83406e+06	143717	733221	3728214	2.6207e+06	5678944	965316	1.07431e+06	21866088	2.33024e+06	1.53235e+06	7.44169e+06	9524667	983495	1.66161e+06	794295	1.5581e+06	2.07366e+06	2.28139e+06	8419119	4435587	192462	515640	1.3441e+06	17659.8	325840	66405.2	0	7916256	625870	176936	57272608	734672	2742278	76395.6	132342	57249.1	1.12885e+06	19529534	73692.4	1.72643e+06	133268	1.86779e+06	18083.2	183403	2.56574e+06
SAS-012, Tx 3, Post 1	02-Long-stored	8	12	6.88115e+06	446825	745148	3.96822e+06	3.22536e+06	5.52643e+06	1.33073e+06	1.1912e+06	32369648	3.25035e+06	2.67632e+06	12277064	13057173	1.28971e+06	2009022	885930	1.96521e+06	2.9733e+06	440283	4.23194e+06	4.83867e+06	214350	316587	2.23929e+06	0	168543	78249.8	3892.79	8666389	689619	296438	63475684	1.01229e+06	3.76137e+06	104995	235120	18672.1	1.06123e+06	17304288	91461.1	1.24139e+06	150733	1.92367e+06	44309.8	154918	1.85024e+06
SAS-012, Tx 3, Post 2	02-Long-stored	9	12	5.23277e+06	200668	556622	3.11672e+06	2.10483e+06	4.84016e+06	1.17086e+06	1.03864e+06	24030442	2424546	1.83387e+06	8.22885e+06	11513888	939965	2.01796e+06	1.27878e+06	1.40416e+06	2.71839e+06	229568	3.89756e+06	9096825	257891	178946	2095856	28128.9	182487	32217.6	2021.52	12980499	529263	168851	21258254	937395	1.30948e+06	138886	327669	0	654832	30121562	156050	1.51527e+06	73221.2	1.16505e+06	22553.6	230414	2.22042e+06
SAS-013, Baseline	02-Long-stored	0	13	2.98078e+06	130368	653940	3.52143e+06	2406807	4.68658e+06	1.30517e+06	1.38838e+06	16050776	1.82708e+06	1.12187e+06	9037412	17116596	703046	1.79286e+06	731321	1.6107e+06	2.18586e+06	8609097	5574360	462331	235256	181492	129130	15922	90853.8	79582.4	34976.4	3930170	53817.2	47207.7	50866112	1.17885e+06	1.99137e+06	18609106	95906	0	1.1801e+06	12107021	23588.1	2472306	135351	2.38705e+06	59929.8	0	3.44803e+06
SAS-013, Tx 1, Pre	02-Long-stored	1	13	2.65893e+06	42538.8	710596	3.15856e+06	3.57704e+06	4002156	839983	1.24785e+06	15593372	1666133	1.24003e+06	9911998	20266050	587810	1.40894e+06	591297	1.43843e+06	1.6608e+06	12241156	6.67351e+06	573821	168286	258968	127273	0	70887.8	69689.9	4789.81	1951873	47057.7	41872	43436044	1.55308e+06	5083342	12701660	44732.1	90563.1	1432895	8711601	27510.5	1.98763e+06	211855	3.77821e+06	55238.5	1121.4	5.3738e+06
SAS-013, Tx 1, Post 1	02-Long-stored	2	13	3.25109e+06	102343	839491	4.72524e+06	3.83195e+06	3.78515e+06	1.05888e+06	1.21293e+06	20676964	2143791	1.43838e+06	10461295	18776776	774353	1.68457e+06	748595	2.29386e+06	2.71457e+06	10238907	6823312	689489	135751	310464	99400.7	6281.85	74461.2	66416.4	42167	1.29102e+06	136278	68565.1	55119604	3.96496e+06	7202430	9392491	69878.3	35315	1.25001e+06	7.87584e+06	32968.3	1.70901e+06	244262	2741069	104705	13877.9	5.41614e+06
SAS-013, TX 2 Pre	02-Long-stored	4	13	3.83267e+06	2.18987e+06	1.10667e+06	6.60119e+06	6.15915e+06	7.49279e+06	1786034	2.20678e+06	55699056	5.0368e+06	5945030	29127528	27801750	1817742	3217856	1407452	2.57006e+06	3390028	1.49292e+06	7.68114e+06	4.08388e+06	62228.1	830969	3.28063e+06	128475	116988	80708.7	64833.1	5898422	1.11921e+06	208175	63787964	666142	3.96898e+06	719624	222350	0	1877967	16500168	47352	3314064	56091.6	2.0919e+06	98099.3	35453.7	2.36642e+06
SAS-013, Tx 2 Post 1	02-Long-stored	5	13	3.89142e+06	319741	877989	5690276	3.02103e+06	5.2499e+06	1731974	1.73947e+06	27752102	2.7635e+06	2.15828e+06	17528160	24287562	969488	2.38297e+06	1.1213e+06	2.25058e+06	3.27204e+06	8.12783e+06	7.82847e+06	1.06248e+06	145630	455173	379646	11271.5	44916.3	120877	64394.3	2.06964e+06	80845.9	17750.2	82182528	2074972	5.91389e+06	815577	91497.7	97900.1	1.87478e+06	18875154	0	2657944	148084	2613569	200003	5038.29	3.9935e+06
SAS-013, Tx 2 Post 2	02-Long-stored	6	13	2.60884e+06	551364	726340	4.22689e+06	2.7451e+06	5.58413e+06	1.152e+06	1.48954e+06	28786070	3.06686e+06	2451413	16568197	22750494	837471	1.93021e+06	1.38009e+06	2.69781e+06	2.77072e+06	3.33004e+06	8579816	2.72648e+06	134818	631113	1.36613e+06	59566.8	73960.3	89381.7	486491	6.85093e+06	500277	60217.6	64557756	677028	1.99715e+06	602938	162830	58979.6	1.21506e+06	20234082	30411.5	2.69033e+06	73061.6	1.99366e+06	89058.8	58353.9	2.86769e+06
SAS-013, Tx 3, Pre	02-Long-stored	7	13	2729499	371596	660375	4.66996e+06	2.75091e+06	5.65394e+06	1133158	1298851	16642495	2.34487e+06	1723465	11841221	14173181	674851	1.82226e+06	821142	1.25403e+06	1.49399e+06	4.98222e+06	10173067	2.53617e+06	181692	571803	931533	96594.7	36516	72400.3	522135	8485487	327830	19230.7	58322672	783800	1.59801e+06	116112	152601	51438.5	1.18647e+06	24472306	9903.57	2.80743e+06	146960	1.84274e+06	60124.3	52094.4	1.98317e+06
SAS-013, Tx 3, Post 1	02-Long-stored	8	13	4.10694e+06	370905	782229	5.84328e+06	3.42509e+06	5538174	1410938	1.58277e+06	30127496	3.01627e+06	3034131	17875310	21071604	982610	2.41403e+06	872325	2.53524e+06	2.71585e+06	8626040	7.4052e+06	1.0276e+06	29465.7	553353	263756	20183.1	69307.4	152117	154655	1.16326e+06	94159.6	80157.2	78449176	2.56496e+06	8567355	109610	41050.7	139147	2.00234e+06	16843566	24648	2.2728e+06	175239	2.82118e+06	70896.2	5940.15	3.22133e+06
SAS-014, Baseline	01-Short-stored	0	14	6.52413e+06	431961	915536	4804805	5285231	6.01236e+06	1.19812e+06	1.62289e+06	46703392	4687090	4.67562e+06	24422342	15594297	1843400	2.89403e+06	1.17757e+06	2.27436e+06	3576115	2.74173e+06	7.99839e+06	2.57596e+06	215931	714585	1.57982e+06	56674.2	307414	72029.8	2036.24	5.06669e+06	668880	188978	70045536	1.61641e+06	7274980	96489.1	174549	807.61	1629601	7.96851e+06	13131	173386	89817.7	3267719	26490.3	49106	3.17668e+06
SAS-014, Tx 1, Pre	01-Short-stored	1	14	4.82639e+06	60098.4	598712	3.49473e+06	2912289	3.82604e+06	868068	741410	14357993	1.65343e+06	1.1956e+06	5567311	7.2343e+06	750732	1.31671e+06	1.0351e+06	1.587e+06	2588049	832206	5527064	3849563	309194	414764	2.05143e+06	12650.5	173793	41012.4	0	9446775	599077	63938.6	50562908	1.727e+06	1.93864e+06	119801	122260	0	529746	12317571	34058	131807	100579	1.63436e+06	33155.1	94256.6	2360913
SAS-014, Tx 1, Post 1	01-Short-stored	2	14	4170269	31949	737666	2814038	3126025	3553680	653273	686489	8454227	1.09533e+06	473688	3.66185e+06	6.99198e+06	660472	926013	374076	1.3379e+06	1.55353e+06	5443642	9376207	2.24906e+06	183204	531182	538193	11521.9	135704	28158	8105.36	1.19362e+06	131117	59134	40670796	5.43345e+06	6.25967e+06	29648.1	0	35278.1	632694	6042218	12176.2	194715	109223	2.01681e+06	85219.5	19499.5	2.98565e+06
SAS-014, Tx 1, Post 2	01-Short-stored	3	14	4.95969e+06	78717.8	721241	3094547	3.32316e+06	4.41952e+06	728648	1050205	24038096	2.64805e+06	1740662	9530291	9783971	956238	1.4839e+06	769016	1563724	2.14292e+06	2402640	7.02834e+06	2.53024e+06	162744	585849	1.00727e+06	0	139985	109562	92160	5228740	350292	83417	55977556	1.85375e+06	6.85316e+06	49500.3	97639	0	1.23579e+06	9628155	30040.4	184117	80044.4	2.94532e+06	118389	41219.2	2.61376e+06
SAS-014, Tx 2 Pre	01-Short-stored	4	14	5608912	15907.2	720126	2459092	2.8242e+06	4.06559e+06	656093	953150	15885376	1.90055e+06	1.0835e+06	7916024	9458484	752557	1.15261e+06	485183	1523095	2.10623e+06	3.54927e+06	7214522	2523392	194873	362672	561371	0	222990	99416.3	0	3.03231e+06	225006	94671.1	34656188	7127566	11128339	21351.2	81067.6	0	1.03597e+06	6.06585e+06	35087.5	148691	97054.7	2.83389e+06	155508	16687.3	2.76003e+06
SAS-014, Tx 2 Post 1	01-Short-stored	5	14	4480064	56131.4	482055	2.41293e+06	2175590	3351512	655200	988088	14907519	2.09846e+06	1.17057e+06	8419589	10087921	610604	967372	682160	1.30459e+06	1970792	3029763	7427324	2.45542e+06	185563	417699	786059	18940	105560	63276	44704.6	6.83063e+06	246467	18326.1	61130988	1.20993e+06	4.03815e+06	19836.5	160322	0	976952	8718972	40168.9	131829	135394	2.61575e+06	92834	35349.7	2.68841e+06
SAS-014, Tx 2 Post 2	01-Short-stored	6	14	5.64107e+06	24024.9	806870	2.99244e+06	3791509	3729366	878681	998727	23482042	2525192	1139342	8479665	10670080	872444	1.37468e+06	604558	1661575	2751708	2998454	6.76585e+06	2.36011e+06	173447	519694	758493	0	198263	35419.9	30495.2	1.56992e+06	268745	72610.4	42946096	7.02855e+06	12483160	46619.5	50859.5	0	1.27277e+06	7.15945e+06	39810.2	143732	98611.7	2.74705e+06	133635	55357.3	3.32926e+06
SAS-014, Tx 3 Pre	01-Short-stored	7	14	6.09836e+06	187772	753724	3.6275e+06	4106800	4544988	1.06319e+06	1.36231e+06	33700016	3.95632e+06	1.97469e+06	12624320	11983063	1.49139e+06	1.96935e+06	917251	2.2098e+06	3.59109e+06	3.05638e+06	5983630	1.70785e+06	144551	637513	673819	45380.6	177890	57502.2	25612.5	3.13051e+06	395673	87943.6	46156704	2.91918e+06	8502319	77393.1	72329.9	1512.71	1.19085e+06	6419478	10617.3	129825	139024	2.1511e+06	75503.6	42298.5	2.64164e+06
SAS-014, Tx 3 Post 1	01-Short-stored	8	14	5.47853e+06	69687.9	811445	3.36907e+06	3381209	3.76033e+06	781981	1210888	26753710	3.2966e+06	2157293	11993556	9625441	1.1662e+06	1.37638e+06	645064	1.69387e+06	2.6183e+06	6.2577e+06	7.83451e+06	1.37647e+06	187103	499213	482354	0	277330	42525.9	13095.5	1.70935e+06	244218	46737.6	50078580	5.83246e+06	17485802	52993.4	29032.8	3042.51	1.26843e+06	8.01026e+06	59135.1	183304	130503	3.97528e+06	65142.5	12317.2	3.46389e+06
SAS-014, Tx 3 Post 2	01-Short-stored	9	14	5147836	71337.4	686847	2899962	3113160	4.00224e+06	728624	1.05751e+06	28076610	2.99352e+06	1.43227e+06	10393431	10592723	871056	1.28421e+06	783786	1.84731e+06	2.8911e+06	6.69631e+06	5239717	519105	36677.7	393702	204004	15132.4	164629	83345.4	17536.1	4.78452e+06	102819	47970.7	57178892	1.91005e+06	5985404	46853.3	118319	0	916576	7.97291e+06	62845.5	148711	140501	2.39468e+06	70623.9	0	3.47343e+06
SAS-015, Tx Pre	02-Long-stored	1	15	5226402	183383	667506	5.46418e+06	3.11584e+06	5344589	1.05722e+06	932869	28895878	2.50563e+06	1.51288e+06	10489015	11866839	867044	1.5115e+06	764691	1.72798e+06	2.70368e+06	3.61574e+06	6707402	1.92484e+06	90344.1	858390	956854	25147	151578	49641.4	3735.5	3277274	392418	80033.2	61484932	1.95367e+06	4419528	48656.6	81881	11104.5	1426600	10978995	99404.7	147071	159233	1.91642e+06	51587.1	22837.1	2.83108e+06
SAS-015 tx 1 post 1	02-Long-stored	2	15	4.76519e+06	43101.4	592618	4.34505e+06	2188691	3456974	960254	713464	13006621	1.01675e+06	519889	5.51069e+06	7.03942e+06	582677	860224	495609	1.53434e+06	2.29993e+06	7.51292e+06	7550736	1.17888e+06	73814.3	576857	335922	0	169597	52541.7	5724.72	1.55151e+06	66175	35287.3	58057300	2.59878e+06	5053507	20418	11082	34773.4	597507	8880469	25361.8	183977	122861	1763815	93074.6	12612	2949888
SAS-016 base	01-Short-stored	0	16	4.73667e+06	21080.9	564589	2.389e+06	3.04547e+06	4.05942e+06	1.22351e+06	808373	17193922	1.64796e+06	1018805	9039555	8.07935e+06	949754	936378	416838	1.32178e+06	1.82944e+06	3.77184e+06	10066424	4.14867e+06	59059.1	679440	1.10289e+06	41283.4	98698.7	70841.2	4925.54	1081309	251785	49612	45064828	4.46669e+06	12349184	25732.8	24277.8	0	1.21224e+06	6232744	58691	541489	130139	2.83351e+06	60805.1	89828.2	4013686
SAS-016 tx 1 pre	01-Short-stored	1	16	5.00857e+06	84877.2	685784	2195759	2.54185e+06	4.267e+06	1.13147e+06	1.03577e+06	21824936	2.30037e+06	1.45679e+06	9765867	9289264	985092	1.09073e+06	511951	1.38336e+06	2.03337e+06	2668641	7.00227e+06	3.13844e+06	163060	581812	1167103	0	174477	41610.8	3945.57	1.17563e+06	391058	67562.9	41731948	5.49516e+06	15228049	25406.3	27518.3	0	1.17631e+06	7478980	50389.6	564137	90782.4	2.89315e+06	89510	76511.3	3.38217e+06
SAS-016 tx 1 post 1	01-Short-stored	2	16	3.91936e+06	14012.9	453481	2.43614e+06	2003565	3.05398e+06	830236	836136	9881392	1178850	380644	4.62803e+06	6.00364e+06	607266	684617	317583	830086	1.2202e+06	5.04369e+06	9647623	2903132	58089.4	668288	660558	19602.2	67112.2	102223	2438.9	1.65051e+06	100401	36995.4	63962512	3.3236e+06	9125071	15244.8	21483	0	1.01278e+06	6.92839e+06	21808	375272	101204	2286575	53024	23376.7	3.2093e+06
SAS-016 tx 1 post 2	01-Short-stored	3	16	4.26001e+06	141732	742737	3.43935e+06	3.43218e+06	2.92675e+06	920978	1000345	27758026	1.86324e+06	1.32538e+06	9120675	10532858	1.0688e+06	1.33394e+06	933687	2.61701e+06	4682276	2688324	7.75932e+06	3372285	120272	756100	1.59676e+06	14693.4	104699	32641.4	0	3.39963e+06	413475	68312.7	64382700	2.37551e+06	5.85258e+06	16890.5	56752.9	12844.4	557120	6.37077e+06	119696	319254	157802	1707007	96945.8	27097.4	3231700
SAS-016 tx 2 pre	01-Short-stored	4	16	6.81998e+06	754147	1046114	3329793	6669276	5924012	1750139	1.60836e+06	51944484	4.08286e+06	4.05332e+06	19069598	17093062	1.94206e+06	2.38351e+06	784783	2.47024e+06	3.49571e+06	1.04601e+06	5095346	2.99855e+06	177483	773865	2.635e+06	102951	198298	94742.2	14165.6	2202990	605643	250182	63527596	1.84914e+06	10138419	77706.7	43220.9	19871.7	1.68731e+06	5.31507e+06	71890.9	371892	84353.3	2.41461e+06	27491.4	86779.6	3.06107e+06
SAS-016 tx 2 post 1	01-Short-stored	5	16	5405068	64023.2	572322	2.66951e+06	2.14695e+06	4085448	1155042	875634	18804222	2.28927e+06	1.37192e+06	8778736	9740952	693535	911072	380982	1.25401e+06	2.18047e+06	2911647	7.09711e+06	2556354	132532	516366	1.01605e+06	11297.7	165716	53135.8	37818.1	1789973	327293	42495.1	63176316	3.87973e+06	12033207	23667.4	36977.6	0	1.16618e+06	6.02974e+06	23124.1	305189	133952	2.42755e+06	75708.1	58942.6	3.64024e+06
SAS-016 tx 2 post 2	01-Short-stored	6	16	4.9381e+06	21398.1	579556	2.56204e+06	2.89047e+06	3.33187e+06	1.12912e+06	994609	23000726	1.49425e+06	1.18729e+06	11418251	7.53915e+06	699172	784776	449916	1.54431e+06	2590759	5.06392e+06	10510525	3.14368e+06	83659.3	744836	907863	0	111749	39656.2	27878	713046	122880	23405.4	46688672	7330238	14109312	43854.6	9393.84	29856.7	1.08611e+06	6.51485e+06	19232.8	291769	186653	3.56993e+06	120578	42521	4446058
SAS-016 tx 3 pre	01-Short-stored	7	16	6.26583e+06	308648	838408	4.21955e+06	4.25274e+06	4.58706e+06	1.82711e+06	1.13892e+06	27784514	3115490	2754986	11227213	11781211	1.35816e+06	1763498	745640	1.94954e+06	3.16474e+06	858999	4703687	2.63012e+06	132407	650332	2350079	36988.7	255274	31158.3	6444.97	3.50553e+06	670367	184810	53637588	1.21867e+06	8066006	17637.3	87147.4	0	1033813	7.45354e+06	50695.4	266672	71258.9	1.99814e+06	59294	84147.5	2.54155e+06
SAS-016 tx 3 post 1	01-Short-stored	8	16	5205652	33127.1	633230	3922208	2.41817e+06	4152087	1.09132e+06	888332	16109237	1.44948e+06	857504	6799716	7.79747e+06	973039	936098	475519	1.3513e+06	2177257	3556714	7350796	2.44686e+06	78469.5	659658	915626	0	143178	39906.1	4254	1.37198e+06	232289	27534.7	66946284	4.86965e+06	8322826	1882.97	18407.1	94854.1	1.15098e+06	6.61267e+06	59863.4	280274	171218	2.15613e+06	33827	19373.1	3.84532e+06
SAS-016 tx 3 post 1	01-Short-stored	8	16	5205652	33127.1	633230	3922208	2.41817e+06	4152087	1.09132e+06	888332	16109237	1.44948e+06	857504	6799716	7.79747e+06	973039	936098	475519	1.3513e+06	2177257	3556714	7350796	2.44686e+06	78469.5	659658	915626	0	143178	39906.1	4254	1.37198e+06	232289	27534.7	66946284	4.86965e+06	8322826	1882.97	18407.1	94854.1	1.15098e+06	6.61267e+06	59863.4	280274	171218	2.15613e+06	33827	19373.1	3.84532e+06
SAS-016 tx 3 post 2	01-Short-stored	9	16	5.14787e+06	281160	758613	4.00832e+06	3749789	3.97017e+06	1.3723e+06	955018	29695304	2.54862e+06	1.73007e+06	10780961	11769584	1.28857e+06	1979675	1.18333e+06	2.22808e+06	4300856	871440	5114320	4653741	184072	547874	2655424	31313.6	120058	34207	171140	6186418	725643	90193.7	63531700	599349	2.8085e+06	58038	136427	0	658013	8871233	97367.7	177534	125255	1.67758e+06	36176.2	118110	2.26547e+06
SAS-017 base	01-Short-stored	0	17	6.37658e+06	54250.3	871209	5921560	4.97962e+06	4485578	960782	1189995	22573386	1.65865e+06	1466392	11376324	9846557	1.28739e+06	1.17894e+06	583461	1.69106e+06	2.6646e+06	1.88965e+06	7341456	3.96522e+06	201099	777450	2.13872e+06	0	96096	117410	168873	1.293e+06	217272	127313	50250864	8048146	14687628	28692.2	29894.9	0	1266312	6.89919e+06	31871	399578	171212	3.25549e+06	94574.4	76261.8	3.93821e+06
SAS-017 tx1 pre	01-Short-stored	1	17	6.10909e+06	337450	1.14408e+06	6335580	7431620	5.11252e+06	1.52594e+06	1.94433e+06	54411044	3.50918e+06	3.70715e+06	21732208	19827058	1.81969e+06	2.94572e+06	753074	2.82392e+06	4.0884e+06	887701	5921426	4753118	228186	728462	3476176	30994.9	216431	113828	147673	1871935	941314	224105	66053968	5352842	13028297	59640.8	68521.3	0	1843348	7.39584e+06	64681	407757	111218	3195803	34022.2	124373	3.39833e+06
SAS-017 tx 1 post 1	01-Short-stored	2	17	5.18612e+06	56762	724692	4.07831e+06	3.39253e+06	3.33952e+06	814645	1.00895e+06	16671308	1.46304e+06	1.05886e+06	10307764	11279684	787565	1.09582e+06	301465	1.81348e+06	1.97035e+06	1.87423e+06	7332152	3.83409e+06	96890.3	667025	1.51616e+06	16575.6	109860	67816.9	153331	2.28009e+06	277355	27980.8	59182956	5.50521e+06	8665083	41725.6	50299.8	50797.4	959956	7.38536e+06	14535.2	381917	149257	2.28916e+06	66778.5	29328.7	3334376
SAS-017 tx 1 post 2	01-Short-stored	3	17	5.62245e+06	69574.7	646024	3.96727e+06	5642874	2.75217e+06	1.00277e+06	1.14977e+06	27376502	2.12361e+06	2.20231e+06	13448013	13179864	1.0248e+06	1.51229e+06	389001	1893610	2.31436e+06	356198	3.6551e+06	4296670	247865	509631	3.05329e+06	16097.5	183244	58883.1	236960	1.8215e+06	655632	144215	57285044	3.75671e+06	14939220	66779.9	48929.4	12855.9	848860	8725713	50349.2	462528	108896	3.60542e+06	54543.7	109122	3.20626e+06
SAS-017 tx 2 pre	01-Short-stored	4	17	5.49773e+06	29705.9	720744	3.90789e+06	3.52728e+06	3.8734e+06	882939	897163	15351296	1.25852e+06	1.11823e+06	5.89162e+06	9317531	870982	1.25247e+06	599264	1.64305e+06	2.0658e+06	2.23039e+06	7398830	3152049	149839	675469	1.35265e+06	0	90399.5	74674.5	1442.45	1539447	220054	68738.2	50754780	4.20082e+06	9336569	7487.62	12968.3	0	905936	7.84383e+06	0	240671	63881.9	2.41197e+06	51801.8	47161.6	3.07313e+06
SAS-017 tx 2 post 1	01-Short-stored	5	17	3.99478e+06	34619.5	694935	5489488	2916968	3699715	625453	888701	12326785	1054651	851931	5874804	10444431	922773	1.06822e+06	438686	1.38118e+06	1.45499e+06	2.24041e+06	6931004	3508598	146653	728848	1.43522e+06	0	105891	108300	17293.1	1.15773e+06	207098	54517.1	57420380	4.09323e+06	9545901	22585.7	11707.1	32581.5	969457	7.09971e+06	24540.8	201654	131117	2413680	91787.4	39771.6	3168383
SAS-017 tx 2 post 1	01-Short-stored	5	17	3.99478e+06	34619.5	694935	5489488	2916968	3699715	625453	888701	12326785	1054651	851931	5874804	10444431	922773	1.06822e+06	438686	1.38118e+06	1.45499e+06	2.24041e+06	6931004	3508598	146653	728848	1.43522e+06	0	105891	108300	17293.1	1.15773e+06	207098	54517.1	57420380	4.09323e+06	9545901	22585.7	11707.1	32581.5	969457	7.09971e+06	24540.8	201654	131117	2413680	91787.4	39771.6	3168383
SAS-017 tx 2 post 2	01-Short-stored	6	17	5.26383e+06	56067.8	828658	3962626	3.25458e+06	4.65719e+06	878017	1.32834e+06	23775286	2264613	1.88977e+06	11731195	14655360	1.00438e+06	1.38158e+06	665947	1.97211e+06	2.36798e+06	1.78056e+06	6769524	3.56056e+06	198198	644191	1.60356e+06	0	93205.6	143955	68613.3	951914	240446	71613.5	52567916	3.28588e+06	13976029	22442.3	41523	20615.3	1.42747e+06	7.04342e+06	0	348954	86081.6	3308965	52982.7	69705.9	3.02965e+06
SAS-017 tx 2 post 2	01-Short-stored	6	17	5.26383e+06	56067.8	828658	3962626	3.25458e+06	4.65719e+06	878017	1.32834e+06	23775286	2264613	1.88977e+06	11731195	14655360	1.00438e+06	1.38158e+06	665947	1.97211e+06	2.36798e+06	1.78056e+06	6769524	3.56056e+06	198198	644191	1.60356e+06	0	93205.6	143955	68613.3	951914	240446	71613.5	52567916	3.28588e+06	13976029	22442.3	41523	20615.3	1.42747e+06	7.04342e+06	0	348954	86081.6	3308965	52982.7	69705.9	3.02965e+06
SAS-017, Tx 3, PRE	01-Short-stored	7	17	7.11197e+06	133111	742884	5.62526e+06	3.39078e+06	5.59076e+06	1.03321e+06	1.32958e+06	27521382	2.66628e+06	2.46431e+06	12529373	19267638	1.1536e+06	1.97832e+06	742053	2.06745e+06	2530253	2.26548e+06	7.13004e+06	3.14581e+06	191498	753216	1.61833e+06	14285.3	244178	31714.5	60079.1	2.61211e+06	317208	81498	58833968	2.80169e+06	10306068	20035.9	68973.9	19718.6	1.54106e+06	8568275	45216.2	422776	108022	2596882	58353.2	46436.6	3350782
SAS-017, Tx 3, PRE	01-Short-stored	7	17	7.11197e+06	133111	742884	5.62526e+06	3.39078e+06	5.59076e+06	1.03321e+06	1.32958e+06	27521382	2.66628e+06	2.46431e+06	12529373	19267638	1.1536e+06	1.97832e+06	742053	2.06745e+06	2530253	2.26548e+06	7.13004e+06	3.14581e+06	191498	753216	1.61833e+06	14285.3	244178	31714.5	60079.1	2.61211e+06	317208	81498	58833968	2.80169e+06	10306068	20035.9	68973.9	19718.6	1.54106e+06	8568275	45216.2	422776	108022	2596882	58353.2	46436.6	3350782
SAS-017, Tx 3, Post 1	01-Short-stored	8	17	6.011e+06	47552.3	831432	4844008	3660990	4.97072e+06	848386	934343	17620930	1.5904e+06	1.31548e+06	6.90813e+06	12819445	959542	1.61394e+06	490301	1.74209e+06	1.94283e+06	2.0307e+06	6.4669e+06	4.15952e+06	238448	606574	1.55193e+06	19977.8	168223	50343	16683.7	937701	330814	80589.1	60863228	5.16172e+06	10482309	35095.2	8049.8	25671.8	1.39061e+06	6.46016e+06	76193.4	324413	174777	2300469	37644.1	62715.7	3265278
SAS-017, Tx 3, Post 1	01-Short-stored	8	17	6.011e+06	47552.3	831432	4844008	3660990	4.97072e+06	848386	934343	17620930	1.5904e+06	1.31548e+06	6.90813e+06	12819445	959542	1.61394e+06	490301	1.74209e+06	1.94283e+06	2.0307e+06	6.4669e+06	4.15952e+06	238448	606574	1.55193e+06	19977.8	168223	50343	16683.7	937701	330814	80589.1	60863228	5.16172e+06	10482309	35095.2	8049.8	25671.8	1.39061e+06	6.46016e+06	76193.4	324413	174777	2300469	37644.1	62715.7	3265278
SAS-017, Tx 3, Post 2	01-Short-stored	9	17	5.69307e+06	16277.3	811550	5.89767e+06	2850688	4.50821e+06	892638	1.13548e+06	21350812	1.46987e+06	1.34175e+06	9166647	12674787	936751	1617897	540832	1.69796e+06	2803197	1.57829e+06	7.2087e+06	5.19605e+06	215561	581915	1.7648e+06	13789.8	162980	89602.6	45446.8	650954	239875	111317	56637680	5665000	11857128	25050.8	20870.9	80509.1	1.50107e+06	6.78341e+06	42172	356006	154389	2.69695e+06	71799	45309.6	3.52168e+06
SAS-017, Tx 3, Post 2	01-Short-stored	9	17	5.69307e+06	16277.3	811550	5.89767e+06	2850688	4.50821e+06	892638	1.13548e+06	21350812	1.46987e+06	1.34175e+06	9166647	12674787	936751	1617897	540832	1.69796e+06	2803197	1.57829e+06	7.2087e+06	5.19605e+06	215561	581915	1.7648e+06	13789.8	162980	89602.6	45446.8	650954	239875	111317	56637680	5665000	11857128	25050.8	20870.9	80509.1	1.50107e+06	6.78341e+06	42172	356006	154389	2.69695e+06	71799	45309.6	3.52168e+06
201 Tx1 Pre	01-Short-stored	1	201	4.11721e+06	157226	540727	4.04796e+06	5.02776e+06	3.01865e+06	961649	1164465	24365690	2511705	1.05184e+06	10523156	12390765	669119	1371655	708505	1.50164e+06	3.07103e+06	355104	3.78419e+06	6.0774e+06	331065	360334	2.56568e+06	89586.5	72741.7	21700	3818.86	7.62612e+06	617740	153524	50744924	1.24905e+06	6.42488e+06	50141.2	253942	72923.9	631769	4.94797e+06	100885	1.80539e+06	207031	2.05974e+06	85468.8	26863.5	2.45801e+06
201 Tx1 Post 1	01-Short-stored	2	201	3664222	107110	469412	4.10018e+06	3.74689e+06	2004617	718319	1.24828e+06	18345668	1.65632e+06	528406	6.48913e+06	11179145	583520	972379	664768	1.39375e+06	2.58215e+06	1.56636e+06	6567032	3694785	194046	592477	1.77181e+06	22141.1	66404.3	9097.32	233856	6.4151e+06	460223	62428.4	68871256	1.82809e+06	5442278	47026	211637	154334	517401	5.03763e+06	51066.3	1.16247e+06	191588	1.75582e+06	99770.5	36891.1	2.48872e+06
201 Tx3 Pre	01-Short-stored	7	201	4.04572e+06	88187.5	683762	4516384	4973084	2.21475e+06	927967	1.22662e+06	18508592	2.25019e+06	721785	8793778	12651080	654123	1.30606e+06	643487	1.57715e+06	2.40208e+06	367070	4.06936e+06	6.91646e+06	322365	390592	3.14987e+06	23207.3	53745.2	9468.01	5177.13	6.49535e+06	421851	95013.9	53067980	2.32794e+06	9192475	43241.9	187409	109140	542286	2.50371e+06	36518.5	1314550	190907	2751922	51475.3	40560.2	2.51422e+06
201 Tx3 Post 1	01-Short-stored	8	201	3332686	61758.9	552427	3.77572e+06	4.04099e+06	1.71213e+06	696045	1.26216e+06	20300954	1.88984e+06	911062	8896409	9330651	620933	1.15597e+06	585044	1.32838e+06	2113555	740557	4.87046e+06	4200667	126405	596735	2.28103e+06	7333	99099.5	41005.4	116096	3.43204e+06	419545	43790.7	77100416	1.63719e+06	9822294	22581.3	98848.9	51028.8	459563	5238576	0	1029982	134739	3.02063e+06	128231	24973.8	2.51423e+06
203 Tx1 Pre	02-Long-stored	1	203	6.76473e+06	107916	580506	2.69441e+06	5623072	2.70278e+06	1.40907e+06	933043	21928762	2.68524e+06	1.16969e+06	9783413	9544335	964804	1.64264e+06	977011	1.57933e+06	2.60714e+06	284976	3.0798e+06	4.98779e+06	575166	357357	2.54747e+06	33146.3	198551	30101.2	0	9401605	536493	216077	45217088	2.56671e+06	9163488	148413	216631	74614.3	517432	9993935	187677	348489	163804	2309590	117134	48491	2652597
203 Tx1 Post 1	02-Long-stored	2	203	7655670	162739	777474	2.92013e+06	7.24602e+06	1821397	1.50724e+06	1.33743e+06	23583646	3.11588e+06	1.42991e+06	10368632	12957679	1347144	1.94456e+06	717026	1.61795e+06	2.70608e+06	235144	2.75399e+06	3275337	447397	296224	2.77455e+06	40721.1	239998	24210.2	3460.12	3.64734e+06	386586	246005	46386868	5.59987e+06	15163579	76875.7	139355	99128.5	576841	4.19378e+06	165904	375210	141762	2658178	117829	72608	2.53418e+06
203 Tx2 Pre	02-Long-stored	4	203	9640123	110149	871694	2.38687e+06	7.36334e+06	1.91876e+06	1.22751e+06	1.12587e+06	17367400	2.39964e+06	949926	8550990	9407488	1204481	1368827	592666	1.6882e+06	2.03642e+06	129014	1.82697e+06	2.84151e+06	701814	363116	2462305	18459.1	314472	39242.4	0	2.61147e+06	227722	287090	33851576	9734321	18533274	81536.5	91297.8	111480	423445	3.42754e+06	250983	622492	151472	2841440	43526.4	36683	3.14293e+06
203 Tx2 Post 1	02-Long-stored	5	203	8316162	52602.6	786523	1930760	6.03856e+06	1.28533e+06	1.34001e+06	1208404	18115238	2.63613e+06	742918	7.96841e+06	12070285	1099420	1.42445e+06	572164	1.63719e+06	2.15303e+06	271407	2.61371e+06	3.74993e+06	549850	355500	2.22625e+06	0	339160	63559	3673.17	3642659	277103	207059	53964116	7.44107e+06	15572453	42458.9	129944	88794	334133	4277156	138754	629010	154044	2667142	117455	59842	2.46053e+06
203 Tx3 Pre	02-Long-stored	7	203	8635383	276711	671300	2.89861e+06	5776582	3.67043e+06	1.84187e+06	1371747	25850786	4.06529e+06	1.57231e+06	12736051	14538520	1.1651e+06	1.94184e+06	1.16293e+06	1.83707e+06	3.36377e+06	256471	2.74917e+06	4.12085e+06	581452	381666	2.87894e+06	25104.9	293837	39887.9	0	9936073	588042	330569	53825920	1.69465e+06	6.30147e+06	160796	269606	14364.9	775968	10521657	253880	560135	137027	2.10407e+06	85209.9	61377.6	2.76024e+06
203 Tx3 Post 1	02-Long-stored	8	203	7.40592e+06	125144	668300	2.96164e+06	5.01999e+06	2.75573e+06	1.39488e+06	1432582	22518374	2.94273e+06	1.21171e+06	12612469	13471832	1093386	1.46909e+06	988634	1.50897e+06	2.83378e+06	455111	3927525	4910314	468021	411925	2.10641e+06	20220.8	218134	18179.2	25843.8	8893047	735421	194045	58320132	1.99564e+06	6.72913e+06	144232	246603	127615	533563	4.46565e+06	214334	472359	91621.2	2.41588e+06	69109.4	54919.8	2.93376e+06
204 Tx1 Pre	01-Short-stored	1	204	4.33754e+06	103315	607903	2.25891e+06	6.16098e+06	1.411e+06	1184038	1.07021e+06	23499678	1.5595e+06	879222	8.37537e+06	12293913	902847	1.28393e+06	618302	1.62276e+06	2.32343e+06	1.92284e+06	6215470	2932765	85358	392456	759879	0	147446	13622.2	29767.1	1.80955e+06	175551	111344	29338882	17201754	14879160	30956.6	55950.5	135976	409875	5.51816e+06	31494.9	2.38495e+06	155954	2.44825e+06	95353.8	39197.5	3049608
204 Tx1 Post 1	01-Short-stored	2	204	4054263	17762.2	597955	1.37957e+06	5.51271e+06	671222	932815	925378	17602570	1052723	693283	8212586	11260797	808729	1.25129e+06	489470	1466834	2114716	1.96218e+06	6309902	3.49598e+06	84181	343298	724422	0	48211.5	41082.2	28769.4	909674	112157	111222	30262314	22801872	16939152	2797.22	22811.3	108848	232334	4.83556e+06	20232.3	1.88406e+06	122790	3.08607e+06	99468.4	37768.8	3170600
205 Tx2 Pre	02-Long-stored	4	205	5989536	244186	913124	1.51721e+06	7656858	2.53722e+06	704327	1.53877e+06	22587758	2.67874e+06	1.3378e+06	11789904	14714996	1.13555e+06	1.23062e+06	776033	2.08773e+06	2595799	310595	2.2699e+06	2.379e+06	389460	581487	2.74992e+06	50295	132880	31081.7	0	2.25754e+06	488443	262992	50330772	4819388	15614375	105311	37514	76736.4	746338	7.39952e+06	189429	2.47998e+06	179704	3.17104e+06	116801	59378.7	3.11887e+06
205 Tx2 Post 1	02-Long-stored	5	205	5.28368e+06	256873	880637	1.51914e+06	5.99945e+06	2.16594e+06	885897	1.63343e+06	31655622	3.14924e+06	1.80964e+06	16141877	16495931	1.15438e+06	1.5353e+06	878560	2202355	2.99367e+06	325061	2451791	2834374	371163	539556	2636772	23695.9	101923	22787.9	19226.9	3.7043e+06	522885	220675	61703988	4.53838e+06	16230652	43082.5	87492.7	80344.3	548989	8220832	83113.1	1.91775e+06	124196	3.45322e+06	145630	55287.7	2646878
206 Tx2 Pre	01-Short-stored	4	206	10394354	196897	1.115e+06	4856718	6.94584e+06	4360236	1.82244e+06	1.38766e+06	32303394	3.44432e+06	2152958	19375838	15100008	1.18349e+06	1.94207e+06	913359	1.9914e+06	3124783	204221	2.34543e+06	5.46222e+06	589850	299067	2983272	28097	292099	37386.9	326817	1614902	366569	293503	46344800	4199564	17270890	43596.4	77657.4	106846	1.20302e+06	1.40762e+06	113842	374068	183321	3167865	84162.6	121906	3.66461e+06
206 Tx2 Post 1	01-Short-stored	5	206	7.57355e+06	92111.2	688801	4272018	5750226	2.08035e+06	1.21637e+06	1.17145e+06	19125546	2480212	906989	11926749	13886368	835484	1.05981e+06	622642	1.66988e+06	2.24146e+06	337062	3.33825e+06	4.70393e+06	410928	368631	2.08122e+06	16288	129416	21811.1	338770	2367254	354904	99038.2	53987572	2.63116e+06	11282829	33135.1	55336	77086.3	675951	4.19516e+06	44819.2	339199	135924	2.54868e+06	87658	78720.7	2.76969e+06
207 Tx1 Pre	01-Short-stored	1	207	6272446	91745.4	392464	810759	6.36059e+06	1.38587e+06	1.33673e+06	989274	12821921	1856558	787511	9160941	11999848	688800	819436	521952	1.11936e+06	1528753	3.37857e+06	6626932	1.93711e+06	138750	751292	777070	58949	106665	48505	56203.9	1.72424e+06	189216	95864.8	36982568	19724318	13714049	43247.1	42252.1	118561	438396	1.21897e+06	51316.7	1.05584e+06	617401	3.1602e+06	188102	40054.2	3677417
207 Tx1 Post 1	01-Short-stored	2	207	5.88408e+06	84427.7	542842	1.03e+06	5.78907e+06	1.28864e+06	1.19194e+06	1.10086e+06	14892375	1652418	797220	9248191	12152564	624274	965715	560276	1.11158e+06	1.55504e+06	2.81396e+06	6088286	2.34774e+06	152384	693667	958172	54829.1	86672.9	36554.5	77684.9	1.44502e+06	312215	101924	56191056	14277255	13177840	18359	29885.4	109323	360253	1.92963e+06	65428.7	939573	653328	3.06487e+06	188912	18780.7	3.21997e+06
209 Tx2 Pre	02-Long-stored	4	209	10849391	1.36368e+06	1.23279e+06	3033394	7747710	5.97189e+06	1.77002e+06	1.94995e+06	59300052	5.95943e+06	6.02531e+06	30146432	21303944	1.82023e+06	2910781	1.34949e+06	3.3139e+06	3.75336e+06	221082	2.24942e+06	4359723	415215	294467	3.29083e+06	15676.7	214213	54903	154633	4493230	584128	606765	51883760	1.90626e+06	13481649	249537	167688	17246.6	1.65987e+06	6.12442e+06	294158	189183	105419	3661445	45343.1	100873	2.65438e+06
209 Tx2 Post 1	02-Long-stored	5	209	7.72607e+06	144811	759338	2.1875e+06	4.31153e+06	2.77989e+06	992050	1.26037e+06	24919334	2736531	1.66668e+06	11896979	14435087	943609	1.45565e+06	689837	2.29712e+06	2.32876e+06	239056	2.78688e+06	4.25573e+06	471922	352769	2.0974e+06	15544.2	114484	26941.8	74314.1	3.4442e+06	403215	147922	45695332	5.97369e+06	14545781	80978.8	97358.8	65662.8	718364	5572624	124319	217018	137130	2.93212e+06	70415.2	91531.5	3956244
209 Tx3 Pre	02-Long-stored	7	209	9149071	899236	827735	2.29064e+06	5.77457e+06	4.8509e+06	1.05634e+06	2.21633e+06	48427988	5219478	4.65766e+06	29234330	20104046	1.44788e+06	2.60129e+06	1352773	3.59662e+06	4.61865e+06	124494	1.88136e+06	3.71156e+06	352872	267347	2.88913e+06	102062	120342	40704.4	4910.07	5300743	481826	247814	48208864	1.02291e+06	10064844	198092	255462	16465.9	1.11896e+06	6633768	314617	205993	79917.4	2.96261e+06	72633.4	109092	3794940
209 Tx3 Post 1	02-Long-stored	8	209	7.22516e+06	228597	696104	1.60482e+06	3.6861e+06	3326758	986764	1.63208e+06	24858624	3.25062e+06	1.84189e+06	14107529	15826052	1.0207e+06	1.95774e+06	945482	2665803	3.09966e+06	206703	2.41681e+06	4.07977e+06	315788	239983	2.12019e+06	4461.93	73635.8	10461.4	19680.8	3559858	318888	97553.7	54910244	2835324	11438307	44182.6	123151	72941.4	804629	5.21246e+06	247941	184269	125045	2.51773e+06	129320	99477.2	3277979
211 Tx2 Pre	01-Short-stored	4	211	6068770	499611	1.10508e+06	4710586	7.00833e+06	6398338	2.74543e+06	1.79983e+06	37970436	4.20351e+06	3161232	17604326	16623309	1714621	2.37146e+06	1.00746e+06	2.81355e+06	3823640	1.47779e+06	4.25075e+06	2.01445e+06	42015.4	575013	1.6033e+06	87451.8	253660	40893.1	0	3.09106e+06	687373	223478	41658956	8.38736e+06	12437056	86357.1	169795	105612	1.8136e+06	18370342	98177.1	5.5321e+06	100264	2.58822e+06	60107.3	54468.2	3.47749e+06
211 Tx2 Post 1	01-Short-stored	5	211	4.27644e+06	218016	888239	3164936	4.70541e+06	4.34849e+06	1.62118e+06	1328625	25952192	2435278	1479158	12300443	12973141	959840	1.37239e+06	770287	1719994	2.278e+06	2940277	6011130	1.87063e+06	88228.5	534646	773357	35232.7	109488	14147.6	25291.8	1.73967e+06	312627	91284.5	59117628	14950561	13666928	87887.3	63981.6	211910	1.40683e+06	18023750	51024.6	4.53517e+06	77108.8	2.98194e+06	114366	16510.3	3.05134e+06
211 Tx3 Pre	01-Short-stored	7	211	4798170	53110.4	892913	4.17756e+06	5.33164e+06	4.70296e+06	1.62441e+06	1.25993e+06	17173096	1.85022e+06	799183	8187808	9963241	921178	1.36307e+06	703255	1.56979e+06	2.01472e+06	5710112	7625552	1.65739e+06	34049	564930	500396	12301.9	120897	42511.4	3330.14	1240382	145517	37113.6	40968532	20893530	12784740	10745.3	25090.8	40856.7	1.62209e+06	20010760	47089	5506198	91129.4	2.83182e+06	116717	8675.72	4.09225e+06
211 Tx3 Post 1	01-Short-stored	8	211	4.0756e+06	18843.9	851793	3.71789e+06	4.22417e+06	4.03525e+06	1.56314e+06	1178567	20469038	1.84099e+06	998800	9116065	10543415	768425	1.18783e+06	566097	1.64633e+06	2.26804e+06	4.80947e+06	7701648	2.16595e+06	25611.5	500406	434964	7363.44	112585	60725.4	16655.8	1.00152e+06	153559	30139.9	49650996	17126662	13390613	12691	17493.5	57435.1	1282273	16565444	61945.3	3.77548e+06	113018	3.15221e+06	83053.1	11712	3128438
[truncated: 244 more columns]

## Sheet: Recipient - Clinical
ID	Group	Time	Subject	HbS %	Retic %	WBC_LAB_RESULT	RBC_LAB_RESULT	HEMO_LAB_RESULT	HEMA_LAB_RESULT	MCV_LAB_RESULT	MCH_LAB_RESULT	MCHC_LAB_RESULT	RDW_LAB_RESULT	PLTCT_LAB_RESULT	MEANPLT_LAB_RESULT	NEUT_LAB_RESULT	LYM_LAB_RESULT	MONO_LAB_RESULT	EOS_LAB_RESULT	BASO_LAB_RESULT	ANEUT_LAB_RESULT	ALYM_LAB_RESULT	AMONO_LAB_RESULT	AEOS_LAB_RESULT	ABASO_LAB_RESULT	A1_LAB_RESULT	A2_LAB_RESULT	SCPF_LAB_RESULT	SCPC_LAB_RESULT	Retic-Absolute	Retic, immature	SDM_LAB_RESULT	PTSSM_LAB_RESULT	CHLRD_LAB_RESULT	BICARB_LAB_RESULT	ANGAP_LAB_RESULT	GLCSE_LAB_RESULT	BUN_LAB_RESULT	CRTNNE_LAB_RESULT	GFRAA_LONG_RESULT	GFRNAA_LONG_RESULT	Osmolarity	TPRTN_LAB_RESULT	ALBU_LAB_RESULT	Calcium, Albumin	CALC_LAB_RESULT	BILIRBN_LAB_RESULT	Direct Bilirubin	AST_LAB_RESULT
14	02-Long-stored	0	2	7.3		16.4	3.3	9.1	28	85	27.7	33	18.5	366	11.2											89.7	2.5	0.5	0
15	02-Long-stored	1	2	6.7		14.4	2.5	6.8	22	87	27.1	31	19.7	390	11.9		39	4	1	4	7.49	5.62	0.58	0.14	0.58	90.2	2.4	0.7	0			133	5.8	95	20		439	72	4.37							7.2
17	02-Long-stored	3	2	4.8		13.4	3.4	9.5	30	86	27.6	32	18.6	388	12.1	54	35	7	4	0	7.19	4.66	0.96	0.51	0.05	92.2	2.5	0.5	0			136	5.8	96	21		172	71	4.01							8.2
19	02-Long-stored	5	2	12.5		11.7	2.6	7.1	22	85	27.8	33	21.1	401	11.9	56	28	11	4	0	6.59	3.26	1.26	0.44	0.04	84.2	2.6	0.7	0			136	4.6	98	23		254	78	4.32							8.1
20	02-Long-stored	6	2	8.7		10.6	3.4	9.5	28	84	28.1	34	17.8	395	12											88	2.7	0.6	0			137	4.6	98	24		224	74	4.46							8.3
21	02-Long-stored	7	2	9.2		11.9	3.4	9.7	29	85	28.3	33	18.9	388	12	70	19	8	2	0	8.4	2.28	0.9	0.21	0.02	87.7	2.5	0.6	0			138	5.1	98	21		432	68	4.1	14	11					7.8
23	02-Long-stored	9	2	15.6		15.6	2.4	6.5	19	82	27.5	34	20.5	404	11.4	60	25	10	4	0	9.26	3.95	1.59	0.63	0.05	81.2	2.6	0.6	0			135	5	100	23		120	63	3.81	15	12					7.7
24	02-Long-stored	10	2	8.9		14.7	3.5	9.8	29	83	28.2	34	17.4	373	11.6	59	26	10	4	0	8.67	3.84	1.5	0.52	0.03	88.1	2.5	0.5	0			136	5.1	101	21		127	63	3.99	14	12					7.6
25	02-Long-stored	11	2	9.5		11.7	3.4	9.6	28	84	28.6	34	18.7	391	11.8	63	24	8	4	0	7.34	2.84	0.89	0.46	0.04	87.4	2.6	0.5	0			137	5.8	101	21		336	65	4.06	14	11					7.9
26	02-Long-stored	12	2	6.1		16.4	2.9	7.9	25	87	27.3	31	21.9	390	12.5	75	16	4	3	1	12.5	2.54	0.63	0.47	0.08	90.9	2.4	0.6	0
27	01-Short-stored	0	3	3.7		11.1	2.2	6.3	19	89	29.2	33	15.4	358	10.5	57	25	10	7	0	6.34	2.81	1.06	0.75	0.04	92.3	2.6	1.4	0			138	4.2	93	24		94	58	11.41	7	5					8.6
28	01-Short-stored	1	3	21.7		8.6	1.9	5.5	17	89	29.6	33	17.5	332	10.9		19	11	5	3	5.33	1.63	0.95	0.43	0.26	71.7	2.8	3.8	0			137	4.8	94	28		101	44	12.06	6	5					8.7
29	01-Short-stored	2	3	15.4		9	2.5	7.4	23	89	29.1	33	16.3	316	10.6	51	27	16	5	1	4.66	2.46	1.4	0.43	0.05	79.3	2.7	2.6	0			137	5.4	95	29		68	46	12.32	6	5					8.3
30	01-Short-stored	3	3	15.2		8.8	2.7	8.1	25	89	29.6	33	16.7	347	10.8	54	23	16	5	1	4.81	2.06	1.44	0.42	0.05	79.6	2.5	2.7	0			139	4.7	96	30		91	22	7.28	11	9					9.2
31	01-Short-stored	4	3	22.4		17.4	2.5	7.4	23	93	30	32	17.6	397	10.4	65	19	11	4	0	11.24	3.23	1.97	0.76	0.06	71.8	2.7	3.1	0
32	01-Short-stored	5	3	23.8		13.9	2	6	19	95	29.7	31	17.2	460	10.6	65	18	10	6	0	9.15	2.43	1.37	0.81	0.05	69.5	2.7	4	0			140	5.5	98	30		109	27	5.85	14	12					8.7
33	01-Short-stored	6	3			13.1	2.7	8.1	25	93	29.7	32	16.4	369	10.4	54	29	10	6	1	7.14	3.84	1.25	0.8	0.06							140	5.3	100	29		76	30	6.37	13	11					8.5
34	01-Short-stored	7	3	16.1		13.1	2.5	7.7	23	92	30.3	33	16.9	382	10.5	62	24	9	5	0	8	3.2	1.18	0.66	0.04	78.5	2.6	2.8	0			141	5.4	98	29		96	40	9.19	9	7					8.8
35	01-Short-stored	8	3	22.4		17.4	2.5	7.4	23	93	30	32	17.6	397	10.4	65	19	11	4	0	11.24	3.23	1.97	0.76	0.06	71.8	2.7	3.1	0
36	01-Short-stored	9	3	21		11.3	1.9	5.5	17	91	29.7	33	17.4	358	10.4	73	9	13	4	0	8.32	0.99	1.43	0.4	0.05	72.8	2.8	3.4	0			143	6	99	26		85	38	9	9	7					7.9
37	01-Short-stored	10	3	13.5		10.1	2.7	8.2	25	90	30	33	16.7	335	10.5	61	20	14	3	1	6.35	2.02	1.4	0.25	0.05	81.5	2.7	2.3	0			142	6.2	100	30		82	40	9.48	8	7					8.1
40	01-Short-stored	0	4	28.2		12.3	2.9	8.3	24	85	29.1	34	22.8	206	11.3											68.5	2.7	0.6	0
41	01-Short-stored	1	4	39.1		13.5	2.5	7.2	22	87	29.1	33	22.2	227	11.4		33	8	8	2	6.62	4.46	1.08	1.08	0.27	57	3	0.9	0			141	4.9	104	21		92	16	0.61	>60	>60					8.9
43	01-Short-stored	3	4	27.9		10	3	9	26	87	29.9	35	20.6	211	11.4	38	39	15	7	1	3.77	3.93	1.53	0.66	0.11	68.5	2.9	0.7	0			141	4.5	106	22		88	9	0.38	>60	>60					8.8
44	01-Short-stored	4	4	28.4		14	2.8	8.2	25	88	29.4	34	21.7	274	11.2		49	9	0	0	5.88	6.86	1.26			68.2	2.7	0.7	0
45	01-Short-stored	5	4	46.4		12.6	2.8	8.3	24	85	29.4	35	22.8	207	11.6	41	39	13	5	1	5.16	5.13	1.58	0.58	0.08	49.6	3.2	0.8	0			139	4.3	101	21		96	9	0.52	>60	>60					8.4
46	01-Short-stored	6	4	35.1		12.4	3.3	9.9	29	87	30.3	35	22	177	11.1	36	44	14	4	1	4.41	5.48	1.76	0.54	0.1	61.2	2.9	0.8	0			139	4.6	103	22		110	7	0.59	>60	>60					8.3
47	01-Short-stored	7	4	35.4		11.1	3.3	9.8	29	85	29.3	34	21.5	178	10.6	41	39	13	5	1	4.71	4.32	1.38	0.52	0.09	60.7	3	0.9	0			140	4.6	105	22		89	7	0.48	>60	>60					8.4
48	01-Short-stored	8	4	28.4		14	2.8	8.2	25	88	29.4	34	21.7	274	11.2		49	9	0	0	5.88	6.86	1.26			68.2	2.7	0.7	0
49	01-Short-stored	9	4	37		12.5	2.6	7.7	23	87	29.3	34	21.7	252	10.8	40	39	13	6	1	5.11	4.85	1.58	0.79	0.12	59.3	2.8	0.9	0			139	4.6	102	23		87	15	0.64	>60	>60					9.2
50	01-Short-stored	10	4	25.6		10.9	3.4	10.1	29	87	30	34	20.2	240	11.3	38	41	10	9	2	4.14	4.47	1.09	0.98	0.22	70.9	2.7	0.8	0			140	4.6	102	24		108	15	0.68	>60	>60					8.3
51	01-Short-stored	11	4	25.7		9.3	3.3	9.9	29	88	29.7	34	19.9	207	11.5	40	38	13	7	1	3.77	3.53	1.24	0.64	0.08	70.8	2.7	0.8	0			142	4.7	105	21		134	13	0.57	>60	>60					8.6
52	01-Short-stored	12	4	23.3		15.1	2.9	8.4	26	91	29.4	32	21	291	11.6	38	44	12	3	3	5.74	6.64	1.81	0.45	0.45	73.1	2.8	0.8	0
53	01-Short-stored	0	5	27.1		11	2.6	7.7	22	87	30	35	19.7	319	12											68.7	2.8	0.5	0										0.54
54	01-Short-stored	1	5	31.3		11.3	2.7	8	24	91	30	33	19	315	12.7	31	52	10	6	1	3.47	5.93	1.12	0.64	0.08	65.3	2.9	0.5	0			142	4.7	103	24		75	6	0.67	>60	>60					8.9
56	01-Short-stored	3	5	24.1		10.8	3.4	9.7	29	86	28.5	33	18.9	287	12.2	26	58	10	5	1	2.78	6.24	1.12	0.52	0.1	72.7	2.8	0.4	0			140	3.9	102	23		81	5	0.55	>60	>60					9.2
57	01-Short-stored	4	5	20.3		14.5	3	8.4	26	86	28.3	33	17.8	361	12.5		65	11	4	0	2.9	9.43	1.6	0.58		76.5	2.8	0.4	0
58	01-Short-stored	5	5	28.3		14.4	2.8	8	24	85	28.3	33	19.1	332	12.2		54	8	4	2	4.46	7.78	1.15	0.58	0.29	68.2	3	0.5	0			141	4.1	102	19		92	4	0.57	>60	>60					9.5
60	01-Short-stored	7	5	22.5		11.9	3.3	9.7	29	88	29.1	33	19.1	286	12.7	28	56	10	5	1	3.37	6.68	1.14	0.54	0.13	74	3	0.5	0			139	4	100	25		74	3	0.56	>60	>60					8.9
61	01-Short-stored	8	5	20.3		14.5	3	8.4	26	86	28.3	33	17.8	361	12.5		65	11	4	0	2.9	9.43	1.6	0.58		76.5	2.8	0.4	0
62	01-Short-stored	9	5	27.6		13.4	2.8	8	24	85	29	34	20.7	306	12.1	34	45	12	8	1	4.57	6	1.56	1.1	0.13	69	3	0.4	0			138	4	99	23		89	7	9.52							9.3
63	01-Short-stored	10	5	18.8		13	3.3	9.6	28	86	29.4	34	18.8	251	12	27	54	10	7	1	3.45	7.11	1.28	0.96	0.13	77.9	2.9	0.4	0			140	3.8	103	24		109	6	0.56	>60	>60					8.9
64	01-Short-stored	11	5	19.4		9.7	3.4	10	29	85	29.1	34	19.3	275	12.3	29	46	14	9	2	2.84	4.43	1.33	0.88	0.15	77.5	2.8	0.3	0			138	4	100	23		81	6	0.55	>60	>60					9.3
65	01-Short-stored	12	5	16.4		13.1	3.2	8.9	28	87	28.3	32	20.5	220	13.6	31	50	11	6	1	4.07	6.55	1.46	0.78	0.17	80.3	2.8	0.5	0
66	02-Long-stored	0	6	22.8		13.8	3	8.2	26	86	27.5	32	18.2	279	12											73.3	2.7	1.2	0										0.48	>60	>60
67	02-Long-stored	1	6	25.2		14.8	2.8	7.9	24	87	28.7	33	19.4	247	13	43	38	10	7	1	6.48	5.61	1.42	1.02	0.13	70.6	2.9	1.3	0			139	4	102	26		90	6	0.51	>60	>60					9.1
68	02-Long-stored	2	6	16.8		16.4	3.5	10.4	31	87	29.5	34	17.4	220	13.3	44	39	9	6	1	7.39	6.34	1.43	1.01	0.12	79.6	2.7	0.9	0			140	3.6	105	22		132	6	0.51	>60	>60
69	02-Long-stored	3	6	19		15.6	3.8	11.1	34	88	29.1	33	18	247	12.9	51	33	9	6	1	8.01	5.13	1.34	0.91	0.12	77.4	2.7	0.9	0			143	4.2	105	26		95	9	0.5	>60	>60					9.3
92	02-Long-stored	0	8	4.1		12.9	2.5	7	21	84	27.8	33	17.6		9.4											92.6	2.6	0.7	0			138	3.5	110	19	10	86	10	0.89	>60	>60_x000D_			3.8			1		24
93	02-Long-stored	1	8	4.4		20.6	2.2	6.4	19	89	29.6	33	20	465	10.2	72	23	4	0	0	14.78	4.73	0.74	0.07	0.09	92.2	2.5	0.9	0			134	4.6	102	17		79	15	1.07	>60	59					8.4
94	02-Long-stored	2	8	2.5		17.5	3.2	9.3	27	85	29.1	34	18.8	419	9.8	59	34	4	1	1	10.6	5.95	0.67	0.09	0.09	94.2	2.6	0.7	0			133	4.8	103	18		75	12	1.06	>60	59					8.6
95	02-Long-stored	3	8	3.4		18	3.3	9.4	28	85	28.8	34	19.6	434	10	64	30	4	1	0	11.66	5.34	0.71	0.09	0.08	93.3	2.6	0.7	0			134	4.5	104	17		77	16	1.13	>60	55					8.5
96	02-Long-stored	4	8	1.5		19	2.5	7.3	22	87	28.9	33	19.9	415	10.7	64	28	5	1	1	12.48	5.21	0.85	0.16	0.1	95	2.7	0.8	0
97	02-Long-stored	5	8	6		20.4	2.1	6.1	18	85	29.6	35	19.7	417	10.7	70	24	4	1	0	14.11	4.96	0.88	0.19	0.08	90.3	2.7	1	0			141	3.2	108	17		91	12	1.02	>60	>60					8.2
98	02-Long-stored	6	8	3.5		3	3	8.6	26	85	28.4	33	17.6	384	10.1	59	33	5	1	1	10.64	5.82	0.87	0.21	0.13	93.1	2.7	0.7	0			140	3.9	107	18		88	11	0.89	>60	>60					8.4
99	02-Long-stored	7	8	4		15.2	2.9	8.3	24	83	28.6	34	18.1	388	10.6	67	25	4	2	2	10.18	3.8	0.61	0.3	0.3	92.6	2.7	0.7	0			140	2.7	107	18		126	10	0.91	>60	>60					8.2
100	02-Long-stored	8	8	1.5		19	2.5	7.3	22	87	28.9	33	19.9	415	10.7	64	28	5	1	1	12.48	5.21	0.85	0.16	0.1	95	2.7	0.8	0
101	02-Long-stored	9	8	6.5		22.6	2	5.6	17	85	28.1	33	19.2	477	10	82	17	1	0	0	18.53	3.84	0.23			89.5	2.7	1.3	0			137	4.3	106	15		97	15	1.2	>60	51					8.2
102	02-Long-stored	10	8	4.1		21.5	2.9	8.4	25	86	28.8	34	16.6	419	10.1	66	28	4	0	1	14.37	5.92	0.88	0.09	0.1	92.3	2.7	0.9	0			135	5	105	13		86	14	1.19	>60	52					7.6
105	01-Short-stored	0	9	41		21.4	3.1	8.6	26	82	27.5	34	19.4	486	10.3	66	16	12	5	0	13.98	3.5	2.46	1.12	0.09	54.5	3.1	1.4	0										0.61	>60	>60
106	01-Short-stored	1	9	39.7		16.5	2.9	8	24	83	28	34	19.9			68	17	10	3	1	11.21	2.88	1.64	0.49	0.12	55.9	3	1.4	0			135	4.5	97	23		77	12	0.66	>60	>60					9.4
107	01-Short-stored	2	9	29.1		13.6	3.6	9.9	30	84	27.7	33	19.5	178	11.2	65	21	9	3	0		2.79	1.23	0.39	0.06	66.9	2.9	1.1	0			135	4.6	98	19		69	10	0.66	>60	>60					9.2
108	01-Short-stored	3	9	29.6		13.5	3.7	10.2	30	83	27.9	34	19.1	296	10.6	64	20	11	3	1	8.83	2.68	1.43	0.39	0.07	66.4	2.9	1.1	0			139	4.6	102	20		90	12	0.77	>60	>60					9.2
109	01-Short-stored	4	9	29		13.7	3.5	9.3	29	83	26.9	33	18.3	391	11.4	59	25	11	3	1	8.35	3.41	1.44	0.38	0.08	66.9	2.9	1.2	0
111	01-Short-stored	6	9	30.8		11.8	3.3	9.4	28	85	28.6	34	18.8	234	10.9	63	24	9	3	0	7.44	2.81	1.06	0.33	0.05	65.1	3	1.1	0			137	4	102	20		76	6	0.72	>60	>60					8.8
112	01-Short-stored	7	9	31.5		9.9	3.6	10.3	30	84	28.5	34	18.6	367	10.6	64	22	10	3	0	6.36	2.23	0.95	0.3	0.04	64.4	3	1.1	0			141	4.4	105	20		90	5	0.62	>60	>60					9.7
113	01-Short-stored	8	9	29		13.7	3.5	9.3	29	83	26.9	33	18.3	391	11.4	59	25	11	3	1	8.35	3.41	1.44	0.38	0.08	66.9	2.9	1.2	0
118	02-Long-stored	0	10	20.5		12	2.2	6.6	20	87	29.5	34	19	90	10.8	60	29	6	4	0	7.15	3.49	0.73	0.48	0.03	75.8	2.6	1.1	0			136	4.2	101	17		106	13	0.93	>60	>60					9.3
119	02-Long-stored	1	10	34.5		15.7	2.1	6	19	90	29.1	32	19.9	172	11	66	23	8	2	0	10.34	3.56	1.31	0.37	0.05	60.8	2.8	1.9	0			140	4.5	104	20		92	10	1.07	>60	>60					8.8
120	02-Long-stored	2	10	21.3		13.8	3.2	9.2	28	88	29.1	33	16.3	164	11.1	61	27	9	2	0	8.34	3.68	1.27	0.32	0.06	74.5	2.7	1.5	0			139		103	20			10	1.03	>60	>60					8.7
121	02-Long-stored	3	10	23.3		11.2	3.4	10.1		87	29.7	34	17.8	166	10.5	76	13	5	5	0	8.51	1.46	0.56	0.56	0	72.4	2.8	1.5	0			139	4.7	104	22		83	10	0.99	>60	>60					8.9
122	02-Long-stored	4	10	14.7		11.2	3.1	9	28	91	29.2	32	17	211	10.7	61	27	8	3	0	6.85	3.01	0.9	0.34	0.04	81	2.6	1.7	0
123	02-Long-stored	5	10	25.2		10.6	2.6	7.6	24	91	29	32	17.1	171	10.5	63	25	7	4	0	6.74	2.65	0.71	0.45	0.04	70.3	2.9	1.6	0			136	5.2	102	20		72	12	0.87	>60	>60					9.1
124	02-Long-stored	6	10	17.7		10.4	3.6	10.4	31	86	29.3	34	17.5	160	10.7	57	30	8	5	0	5.85	3.16	0.84	0.47	0.04	78.5	2.7	1.1	0			137	4.3	104	20		87	13	0.99	>60	>60					9.3
125	02-Long-stored	7	10	18.3		10.6	4.2	11.8	36	87	28.3	33	18.5	193	10.4	68	20	8	3	1	7.22	2.13	0.81	0.28	0.07	78	2.6	1.1	0			136	5.4	103	20		72	12	1.17	>60	57					9.4
126	02-Long-stored	8	10	14.7		11.2	3.1	9	28	91	29.2	32	17	211	10.7	61	27	8	3	0	6.85	3.01	0.9	0.34	0.04	81	2.6	1.7	0
127	02-Long-stored	9	10	32.8		12.6	2.3	6.6	20	88	28.3	32	19.3	135	11.5	68	23	6	3	0	8.57	2.9	0.76	0.38	0	63.1	3	1.1	0			136	5.2	106	20		92	14	1.25	>60	53					8.9
128	02-Long-stored	10	10	19.9		11	3.7	10.7	32	86	29	34	17	133	11.3	52	33	9	4	1	5.81	3.65	0.95	0.47	0.08	76.3	2.9	0.9	0			135	5.2	106	19		92	15	1.24	>60	54					9.1
129	02-Long-stored	11	10	21.8		11.2	3.7	10.7	32	85	28.7	34	18.3	133	10.5	66	24	5	4	0	7.39	2.69	0.56	0.45	0	74.3	3	0.9	0			136	5	105	20		85	12	0.99	>60	>60					8.9
131	01-Short-stored	0	11	71.2		10.8	2.7	8.5	24	90	31.8	35	24.2	277	10.5											17.4	3.4	8	0										0.63	>60	>60
132	01-Short-stored	1	11	45.5		12	3.1	9.4	27	90	30.7	34	19.9	371	11.3	57	29	7	5	1	6.77	3.48	0.83	0.58	0.14	44.6	2.9	7	0
133	01-Short-stored	2	11	35		11.8	3.9	11.4	34	88	29.6	34	18.6	350	10.9	51	35	7	5	1	6.07	4.15	0.82	0.54	0.13	56.6	2.7	5.7	0			140	4	102	22		88	6	0.75	>60	>60					9
134	01-Short-stored	3	11	35.2		8.9	3.6	10.9	32	88	30.4	35	18.7	320	10.6	56	28	10	4	1	5.02	2.47	0.91	0.36	0.09	56.3	2.8	5.7	0			142	4.5	101	21		85	5	0.71	>60	>60					9.8
135	01-Short-stored	4	11	32		10	3.5	10.1	32	88	29	33	17.8	380	10.8	48	35	11	5	1	4.76	3.53	1.1	0.51	0.11	59.7	2.8	5.5	0
136	01-Short-stored	5	11	40.9		11.5	2.8	8.5	25	88	30	34	19	355	10.6	63	22	9	4	1	7.39	2.47	1	0.49	0.07	50.3	3.1	5.7	0			142	3.9	106	23		83	4	0.69	>60	>60					8.9
137	01-Short-stored	6	11	29.5		10.5	3.5	10.1	30	85	28.9	34	18.5	319	10.5	57	28	8	5	1	6.18	2.9	0.84	0.47	0.05	63.7	2.8	4.1	0			144	3.6	108	21		97	4	0.65	>60	>60					8.4
138	01-Short-stored	7	11	30.2		10.1	3.7	10.8	32	32	29.2	34	19.1	289	10.5	69	20	6	4	0	7.03	1.97	0.63	0.35	0.04	62.8	2.8	4.2	0			141	4.2	105	23		77	5	0.66	>60	>60					9.1
139	01-Short-stored	8	11	32		10	3.5	10.1	32	88	29	33	17.8	380	10.8	48	35	11	5	1	4.76	3.53	1.1	0.51	0.11	59.7	2.8	5.5	0
140	01-Short-stored	9	11	32.5		11.2	2.9	8.3	25	86	29	34	18.5	351	10.6	48	34	11	1	1	5.34	3.8	1.24	0.57	0.1	60.4	2.8	4.3	0			140	4.4	104	22		102	6	0.72	>60	>60
141	01-Short-stored	10	11	24.1		10.8	3.5	10.3	30	86	29.3	34	17.2	317	10.9	44	40	8	6	1	4.68	4.37	0.9	0.65	0.11	70	2.7	3.2	0			142	4.1	106	21		108	5	0.71	>60	>60					8.9
142	01-Short-stored	11	11	25		9.8	3.8	11.2	33	86	29.6	34	18	333	10.9	55	28	10	1	1	5.46	2.69	1	0.48	0.1	68.9	2.8	3.3	0			142	4.5	104	25		85	4	0.67	>60	>60					9.5
144	02-Long-stored	0	12	63		8.8	2.9	9.2	26	91	32.1	35	22.7	254	11	30	49	15	4	1	2.67	4.27	1.33	0.34	0.12	30.8	3.3	2.9	0			140	4.5	104	22		88	9	0.66	>60	>60					9.1
145	02-Long-stored	1	12	78.7		13.7	2.5	8.1	23	91	32.3	35	24	243	11.8	51	30	13	3	1	7.09	4.07	1.82	0.38	0.11	15.6	3.5	2.2	0			142	4	105	23		101	8		>60	>60					8.2
146	02-Long-stored	2	12	50.5		13.2	3.3	10.2	30	91	31.3	34	21.8	228	11.4	44	37	13	3	1	5.95	4.91	1.65	0.39	0.11	44.3	2.9	2.3	0			139	4.9	102	22		87	8	0.55	>60	>60					8.7
148	02-Long-stored	4	12	55		9.4	3	9.8	28	93	32.3	35	22.7	320	12.2	41	42	13	2	1	3.87	3.9	1.19	0.2	0.11	39.5	3	2.5	0
149	02-Long-stored	5	12	57.8		12.6	2.9	9.5	26	92	33.3	36	22	283	11.6	52	36	10	2	0	6.55	4.54	1.26	0.25	0	36.4	3.2	2.6	0			141	4.2	104	25		77	10	0.54	>60	>60					9.3
150	02-Long-stored	6	12	45.2		10.8	3.1	10.1	29	94	32.6	35	20.7	216	12	45	38	13	2	1	4.9	4.09	1.37	0.19	0.09	49.8	2.9	2.1	0
152	02-Long-stored	8	12	55		9.4	3	9.8	28	93	32.3	35	22.7	320	12.2	41	42	13	2	1	3.87	3.9	1.19	0.2	0.11	39.5	3	2.5	0
153	02-Long-stored	9	12	52		9.1	2.8	9.2	27	96	32.7	34	20.5	274	12.6	44	38	15	1	1	4.1	3.46	1.33	0.11	0.08	42.6	3.1	2.3	0			141	4.2	104	25		108	11	0.73	>60	>60					9.5
154	02-Long-stored	10	12	41.7		7.8	2.9	9.1	27	93	31.5	34	19.9	68	12	41	42	13	2	1	3.18	3.41	1	0.12	0.07	53.4	2.9	2	0			141		108	24		1118	9	0.63	>60	>60					8.8
156	02-Long-stored	12	12	47.1		8.5	3.2	10.2	30	94	32.4	35	21.3	255	11.3	38	44	13	3	1	3.21	3.72	1.13	0.29	0.08	47.6	3	2.3	0
157	02-Long-stored	0	13	26.1		11.8	2.7	7.9	26	97	29.4	30	19.1	282	11.9	64	22	11	1	1	7.55	2.6	1.3	0.12	0.12	69.9	3.1	0.9	0			140	5.3	114	12	14	92	55	3.85	15	12			3.4		9.6
158	02-Long-stored	1	13	30.5		13.3	2.6	7.6	25	97	29.8	31	16.5	275	12.3	71	15	10	3	0	9.54	1.99	1.28	0.38	0.05	65.4	3.5	0.6	0			143	5.2	114	18		86	58	3.68	16	13					10.3
159	02-Long-stored	2	13	20.8		12.1	3.3	10.1	31	93	30.2	33	16.2	244	12.2	67	20	9	3	0	8.24	2.36	1.03	0.32	0.05	75.8	2.9	0.5	0			141	5.5	114	18		117	56	3.3	18	15					9.9
161	02-Long-stored	4	13	21.2		11.6	2.7	8.3	26	96	30.7	32	17.5	281	12.7	67	17	10	4	1	7.85	1.99	1.17	0.41	0.1	75.1	3.1	0.6	0
162	02-Long-stored	5	13	17.3		12.3	2.2	6.9	21	96	30.9	32	18.6	314	12	69	17	9	3	1	8.54	2.09	1.11	0.32	0.07	79.2	2.8	0.7	0			142	4.2	114	13		120	50	3.9	15	12					9.5
163	02-Long-stored	6	13	12		10.4	3.2	9.8	30	93	31	33	17.2	280	11.8	78	14	3	3	2	8.11	1.46	0.31	0.31	0.21	84.7	2.7	0.6	0			144	4.7	116	15		119	51	3.74	15	13					9.5
164	02-Long-stored	7	13	12.1		9.9	3.3	9.8	31	93	29.7	32	18.1	301	12	63	18	13	4	1	6.32	1.81	1.31	0.38	0.07	84.6	2.7	0.6	0			142	4.8	113	16		93	58	3.86	15	12					10
165	02-Long-stored	8	13	21.2		11.6	2.7	8.3	26	96	30.7	32	17.5	281	12.7	67	17	10	4	1	7.85	1.99	1.17	0.41	0.1	75.1	3.1	0.6	0
166	02-Long-stored	9	13	12.9		11.5	2.1	6.3	20	96	30.6	32	17.7	305	11.5	58	22	14	4	1	6.75	2.53	1.59	0.45	0.06	83.8	2.6	0.7	0			139	4.6	111	14		113	53	4.76	12	10					8.9
167	02-Long-stored	10	13	8.7		9.8	3.2	9.6	29	91	30.1	33	16.9	305	11.5	63	22	10	3	1	6.2	2.17	0.96	0.3	0.07	88	2.7	0.6	0			141	5	112	16		106	52	4.66	12	10					9.4
170	01-Short-stored	0	14	62.1		18.4	2.9	8.2	25	86	28.6	33	17.2	505	9											31.1	3.8	3	0			136	3.7	102	25	9	90	8	0.61	>60	>60		8.3	4.7		9	3.4		46
171	01-Short-stored	1	14	54.7		6.4	3.2	8.6	26	82	27.2	33	18.4	561	9.5	57	23	15	3	1	3.68	1.47	0.96	0.19	0.06	38.8	3.7	2.8	0			139		102	24			7	0.41	>60	>60
172	01-Short-stored	2	14	39.2		7.6	3.7	10.3	30	83	28.2	34	17.4	473	9.1	53	27	15	3	1	4.21	2.02	1.1	0.19	0.05	55.4	3.3	2.1	0			140	3.7	104	25		96	7	0.5	>60	>60					9
173	01-Short-stored	3	14	40.2		9.8	4	11	33	84	27.8	33	17.7	502	9.6	69	17	11	2	1	6.66	1.69	1.11	0.24	0.07	54.3	3.4	2.1	0			140	4.2	103	25		75	8	0.53	>60	>60					9.3
174	01-Short-stored	4	14	37.6		10.4	3.2	8.9	27	83	27.7	33	18.6	501	9.9	53	30	14	2	1	5.58	3.08	1.44	0.19	0.08	56.9	3.2	2.3	0
175	01-Short-stored	5	14	55.5		8.5	3.1	8.4	26	84	27.4	33	18.6	529	9.7	58	24	14	2	1	5.01	2.02	1.15	0.19	0.07	38.3	3.8	2.4	0			139	3.8	105	23		83	8	0.56	>60	>60					8.9
176	01-Short-stored	6	14	42.9		8.5	3.7	10.4	31	85	28.4	34	18.2	473	9.6	58	25	12	3	1	4.95	2.11	1.04	0.22	0.08	51.9	3.3	1.9	0			140	3.6	105	20		74	7	0.62							8.9
177	01-Short-stored	7	14	43.4		9.5	3.7	10.6	31	85	28.6	34	18.2	504	9.3	60	23	12	3	1	5.74	2.14	1.14	0.31	0.08	51.3	3.4	1.9	0			141	4.4	106	22		84	10	0.58	>60	>60					9.4
178	01-Short-stored	8	14	37.6		10.4	3.2	8.9	27	83	27.7	33	18.6	501	9.9	53	30	14	2	1	5.58	3.08	1.44	0.19	0.08	56.9	3.2	2.3	0
179	01-Short-stored	9	14	49.4		14.8	3.2	8.9	27	84	28.3	34	18.5	484	9.8	76	9	12	2	0	11.29	1.28	1.72	0.31	0.05	45.2	3.2	2.2	0			140	4.1	105	22		104	11	0.55	>60	>60					9.7
180	01-Short-stored	10	14	38.8		12.5	3.7	10.4	31	86	28.5	33	17.3	452	9.6	68	16	12	2	1	8.62	2.01	1.52	0.22	0.08	56.3	3.1	1.8	0			135	4	104	21		81	9	0.51	>60	>60					9.2
181	01-Short-stored	11	14	39.1		6.5	3.7	10.5	31	85	28.6	34	17.6	439	9.7	52	25	16	5	1	3.42	1.6	1.03	0.34	0.06	55.8	3.2	1.9	0			140	4.2	105	24		98	9	0.54	>60	>60					9.3
182	01-Short-stored	12	14	38.8		10.9	3.2	8.9	28	88	28.3	32	17	537	9.5	60	22	13	3	1	6.56	2.42	1.4	0.34	0.11	55.7	3.3	2.2	0
183	02-Long-stored	0	15	21.4		12.85	3.17	9.6	29	91.5	30.3	33.1	18.6	398	10													0.1	0										0.46
184	02-Long-stored	1	15			19.6	3.4	10.5	32	94	30.7	33	17.4	450	11	68	19	8	3	1	13.48	3.71	1.59	0.51	0.09							139	4.8	104	22		88	10	0.61							9.2
185	02-Long-stored	2	15			15.7	4.1	11.9	36	87	29.3	34	19.2	355	11.1	60	25	10	3	1	9.63	3.89	1.56	0.42	0.08							140		106	23		84	10	0.61							9.1
196	01-Short-stored	0	16	40.9		12	3.7	10.4	32	88	28.5	33	19.3	350	10.7	59	28	8	4	1	7.12	3.41	0.92	0.44	0.08	50.5	2.6	6	0			138	4	102	22		76	12	0.72	>60	>60					9.4
197	01-Short-stored	1	16	38.9		13.1	3.6	10.1	31	87	28.4	33	20.5	389	10.7	67	20	8	3	1	8.92	2.63	1.02	0.36	0.08	53.2	2.5	5.4	0			140	4.3	105	22		74	10	0.59	>60	>60					8.6
198	01-Short-stored	2	16	26.1		12.1	4.1	11.8	36	86	28.9	33	19.1	335	10.9	61	24	10	3	1	7.38	2.94	1.16	0.41	0.08	67.8	2.5	3.6	0			139	3.9	106	20		70	9	0.56	>60	>60					8.4
200	01-Short-stored	4	16	24.8		12.7	3.5	10	31	89	28.8	33	19.2	355	11.4	63	24	8	3	1	8.1	2.99	1.06	0.4	0.08	68.5	2.5	4.2	0
201	01-Short-stored	5	16	39.7		12.8	3.4	9.8	29	88	29.3	33	19.9	322	11.1	66	19	8	5	1	8.44	2.39	1.05	0.69	0.09	52.1	2.7	5.5	0			140	4.3	104	22		85	10	0.65	>60	>60					8.6
202	01-Short-stored	6	16	27.1		12.6	4	11.6	35	88	29	33	18.7	269	10.2	58	27	8	5	1	7.36	3.35	1.03	0.64	0.08	66.6	2.5	3.8	0			140	4	106	20			9	0.59	>60	>60					8.1
204	01-Short-stored	8	16	24.8		12.7	3.5	10	31	89	28.8	33	19.2	355	11.4	63	24	8	3	1	8.1	2.99	1.06	0.4	0.08	68.5	2.5	4.2	0
205	01-Short-stored	9	16	38.4		15.1	3.3	9.5	29	89	28.8	32	18.5	342	10.8	69	15	10	3	1	10.55	2.32	1.45	0.46	0.08	54.1	2.5	5	0			140	4.3	106	22		83	12	0.63	>60	>60					8.9
206	01-Short-stored	10	16	25.5		14.7	3.9	11.2	34	88	28.6	33	17.4	313	10.5	66	21	12	1	0	9.7	3.09	1.76	0.15	0	68.2	2.6	3.7	0			141	4.3	109	22		77	10	0.57	>60	>60					8.6
208	01-Short-stored	12	16	30.3		14.6	3.7	10.5	33	89	28.4	32	17.8	398	10.1	61	25	8	4	1	9.03	3.58	1.22	0.54	0.1	63.3	2.6	3.8	0
210	01-Short-stored	1	17	59.9		7.8	2.6	7.8	24	92	30.4	33	16.9	507	11.3	74	20	1	3	0	5.77	1.56	0.08	0.23	0	30.3	3	6.8	0			139	3.8	105	21		101	5	0.55	>60	>60					9
211	01-Short-stored	2	17	44		6.8	3.1	8.9	28	88	28.4	32	18.4	441	10.9	66	22	1	6	1	4.62	1.5	0.07	0.41	0.07	48.1	2.8	5.1	0			141	3.6	106	30		111	6	0.47	>60	>60					8.5
212	01-Short-stored	3	17	43.6		7.5	3.4	9.7	30	87	28.4	33	19.2	460	11.4	0	43	6	43	0	3.23	3.23	0.45	0.23	0	48.3	2.9	5.2	0			141	3.8	106	31		115	4	0.36	>60	>60					9.7
213	01-Short-stored	4	17	44.6		10.2	3.3	9.3	29	89	28.6	32	19.6	701	10.9	53	34	10	2	1	5.5	3.4	1	0.15	0.07	48.1	2.7	4.6	0
214	01-Short-stored	5	17	43.2		9.3	2.7	7.9	24	90	29.2	33	21.6	505	11	61	27	7	4	1	5.67	2.52	0.61	0.35	0.06	49.6	3	4.2	0			141	3.9	106	22		93	6	0.53	>60	>60					9
215	01-Short-stored	6	17	32.3		11.9	3.3	9.6	30	89	28.7	32	19.9	453	10.7	54	36	5	3	1	6.48	4.32	0.65	0.32	0.07	61.5	2.9	3.3	0			143	4.2	108	21		90	6	0.49	>60	>60					9
217	01-Short-stored	8	17	44.6		10.2	3.3	9.3	29	89	28.6	32	19.6	701	10.9	53	34	10	2	1	5.5	3.4	1	0.15	0.07	48.1	2.7	4.6	0
218	01-Short-stored	9	17	45		10.1	2.7	7.8	24	91	29.4	32	21	570	10.5	54	33	8	4	1	5.53	3.32	0.82	0.37	0.06	49	2.7	3.3	0			141	5	105	23		84	9	0.45	>60	>60					9.7
219	01-Short-stored	10	17	36.6		10.1	3.3	9.8	30	91	29.8	33	18.7	510	10.7	45	43	8	3	1	4.54	4.36	0.79	0.33	0.05	58.4	2.5	2.5	0			141	4.4	105	23		91	8	0.39	>60	>60					9.1
220	01-Short-stored	11	17	33		8.4	3.8	11.1	34	90	29.6	33	18.8	555	10.6	62	28	6	3	1	5.17	2.36	0.53	0.26	0.04	61.7	2.6	2.7	0			138	4.5	104	22		109	11	0.57	>60	>60					9.9
221	01-Short-stored	12	17			8.8	2.9	8.6	27	90	29.3	33	17.7	536	11.2	51	40	6	2	1	4.55	3.5	0.5	0.21	0.06
223	01-Short-stored	1	201	27	6.78	8.8	2.83	8.7	24.9	88	30.9	35	18.5	297	8.6	42.2	23.3	21.6	6.9	1.7	3.7	2.1	1.9	0.6	0.1	69.2	2.5	1.3	0	195.8	0.47	138	4.8	106	25	7	61	11	0.8	>60		273	7.6	5.2	9.6	9.6	1.5	0.3	33
226	01-Short-stored	4	201	19		8.9	2.85	8.7	26.2	92	30.4	33.1	17.1	309	8.6	43.3	29.8	22.5	3.9	0.5	3.8	2.7	2	0.3	0	78.3	2.7	0	0
227	01-Short-stored	5	201	23.7	10.92	7.3	2.78	8.8	25.3	91	31.8	34.9	17.9	310	8.1	41.9	29.4	22.4	5.3	1	3.1	2.1	1.6	0.4	0.1	72.7	2.8	0.8	0	305.2	0.48	138	4.1	105	26	7	96	6	0.7	>60		273	6.9	5	9.5	9.5	1.2	0.2	24
229	01-Short-stored	7	201	18.2		7.1	4.04	11.8	34.6	86	29.1	34	23.5	268	8.1	32.8	34.5	25.5	6.1	1.1	2.3	2.4	1.8	0.4	0.1	78.7	3.1	0	0
230	01-Short-stored	8	201	11.7		4.9	3.11	8.8	25.2	81	28.4	35.1	23	324	8.1	10	58	28	3	1	0.5	2.9	1.4	0.1	0	84.5	3.2	0.6	0
231	01-Short-stored	9	201	20.9	5.94	6.8	3.49	9.4	28.5	82	27	33.1	23	362	8.4	29.2	31.7	30	5.8	2.5	2	2.2	2	0.4	0.2	76	3.1	0	0	198.3	0.28
234	01-Short-stored	12	201	7.9		5.6	3.27	9.1	27.1	83	27.7	33.4	21.2	280	8.9	37.7	34	23.3	3.2	1.8	2	1.8	1.3	0.2	0.1	89.1	3	0	0
249	02-Long-stored	1	203	50.4	12.06	15.6	2.89	8.8	24.9	86	30.4	35.4	27.3	371	9	48.6	31.2	15.6	3.7	0	7.6	4.9	2.4	0.6	0	44.3	2.5	1	1.8	351.9	0.7	139	4.9	104	28	7	84	8	0.6	>60		275	6.7	4.6	9.3	9.3	6.1	0.8	81
252	02-Long-stored	4	203	42.6		15.7	2.87	8.4	24.2	84	29.4	34.9	23.9	507	8.6	44.4	31.5	19.4	4	0.8	7	4.9	3	0.6	0.1	53.5	2.6	0.6	0.7
253	02-Long-stored	5	203	57	10.25	18.9	2.81	8.9	24	85	31.5	36.9	26	350	8.8	52.9	28.9	9.9	5.8	0	10	5.5	1.9	1.1	0	39.2	2.9	0.9	0	288.1	0.75	138	4.7	105	28	5	105	10	0.6	>60		275	7.2	4.8	9.8	9.8	7.9	0.8	85
257	02-Long-stored	9	203		10.85	16.7	2.43	8.4	22.9	94	34.7	36.8	26.4	332	8.4	50	36	10.5	0.9	2.6	8.4	6	1.8	0.3	0.4					258	0.73	140	4.9	104	26	10	90	10	0.6	>60		278	6.2	4.5	9.2	9.2	7.8	0.9	82
260	02-Long-stored	12	203	54.9		16.6	2.72	9	24.9	92	31.6	36	25.5	439	8.8	30	57.5	9.2	3.3	0	4.9	9.3	1.5	0.5	0	41	3	1.1	0
262	01-Short-stored	1	204	73.8	5.81	4.3	2.5	9.8	27.4	110	39.1	35.7	24.4	303	7.5	29.9	59.8	8.5	0.9	0.9	1.3	2.6	0.4	0	0	0	2.4	23.8	0	145.2	0.7	138	4.4	105	24	9	83	11	0.8	>60		274	7.4	4.7	8.8	8.8	1.9	0.3	25
265	01-Short-stored	4	204	66.5		4.8	2.56	9.5	27	105	37.1	35.3	23.2	451	7.1	51.7	31.4	12.7	2.5	0.8	2.5	1.5	0.6	0.1	0	10.1	2.4	21	0
275	02-Long-stored	1	205	53.6	15.21	22.2	1.85	6.4	17.2	93	34.7	37.4	26.6	407	7.6	48.7	32.2	16.5	1.5	1.1	10.8	7.1	3.6	0.3	0.3	37.3	2.9	6.2	0	282.1	0.66	137	4	103	25	9	81	9	0.7	>60		272	7.6	4.1	9.3	9.3	6.5	1.3	113
278	02-Long-stored	4	205	45.2		16.9	1.93	6.4	17.6	91	33.2	36.5	25	440	7.9	38.8	50.4	7.4	1.7	1.7	6.6	8.5	1.3	0.3	0.3	45.2	2.8	6.8	0
279	02-Long-stored	5	205	53.2	10.33	17.1	2.05	6.9	18.5	90	33.6	37.2	25.5	490	7.8	47	33	16	2	0	8.1	5.6	2.7	0.3	0	36.4	2.8	7.6	0	211.2	0.66	136	4.3	106	21	9	117	18	0.7	>60		275	8	4.4	9	9	5.9	1.1	103
282	02-Long-stored	8	205	36.1		14.1	2.25	7.1	20.5	91	31.4	34.4	23.7	481	7.5	43.4	42.5	10.6	0.9	2.7	6.1	6	1.5	0.1	0.4	54.1	2.6	7.2	0
283	02-Long-stored	9	205	40.7	10.29	15.8	2.15	6.7	19.4	90	31.4	34.8	23	509	7.5	51.7	37.3	9.3	0.8	0	8.2	5.9	1.5	0.1	0	48.2	2.6	8.5	0	221.1	0.5	139	4.5	108	25	6	90	12	0.6	>60		277	8.2	4.4	9.5	9.5	4.7	0.8	81
286	02-Long-stored	12	205	28.6		14	2.42	7.1	20.8	86	28.9	34.1	22.7	541	7.7	40.3	32.8	21.8	0.8	2.5	5.6	4.6	3.1	0.1	0.4	61	3	7.4	0
288	01-Short-stored	1	206	40.8	15.74	11.5	3.17	9.1	26.9	85	28.8	33.9	21.4	405	8.4	80.3	7.7	9.4	1.7	0.9	9.2	0.9	1.3	0.2	0.1	54.8	2.8	1.6	0	494.2	0.71	135	3.7	100	25	10	89	7	1.1	>60		268	7.4	4.7	9.7	9.7	4.2	1	29
291	01-Short-stored	4	206	36.9		15.8	3.68	10.7	32.6	89	29.4	32.8	21.3	464	8.7	75	9	13	3	0	11.8	1.4	2.1	0.5	0	58.6	2.7	1.6	0
292	01-Short-stored	5	206	46.5	15.71	19.6	3.3	9.9	29.4	89	30.5	33.8	22.5	339	8.6	78.6	6	12	3.4	0	15.4	1.2	2.4	0.7	0	48.4	3	1.6	0	527.9	0.7	135	3.7	101	23	11	78	8	1	>60		267	7.2	4.8	9.5	9.5	5.5	1	27
296	01-Short-stored	9	206	57.8	11.34	18.7	3.37	10.2	31.3	93	30.2	32.6	22.1	369	8.2	83.2	2.5	12.6	0	1.7	15.6	0.5	2.4	0	0.3	37.1	3	2.1	0	378.6	0.67	137	4	102	24	11	77	10	0.9	87		272	6.9	4.4	9.1	9.1	4.6	1.1	24
299	01-Short-stored	12	206	46.5		15.5	2.96	9.3	26.8	90	30.5	34.7	19.9	529	8.5	75.9	7.8	12.9	1.7	0.9	11.8	1.2	2	0.3	0.1	48.2	2.9	2.4	0
301	01-Short-stored	1	207	65.7	2.2	10.4	3.04	9.2	27.2	90	30.1	33.7	19.3	392	9	57.5	29.1	9.2	3.1	1.1	6	3	1	0.3	0.1	28.8	3.6	1.5	0	66.8	0.5	138	4.4	100	27	11	153	21	7.3	11		282	7.1	3.9	8.5	8.5	1.4	0.3	23
304	01-Short-stored	4	207	50.7		15.2	2.03	6.1	18.5	91	30	33	20.9	765	7.6	43.2	40.7	13.6	0.8	0.8	6.6	6.2	2.1	0.1	0.1	39.3	3.5	1.7	4.8
314	02-Long-stored	1	209	39	13.13	14.1	2.59	8.1	23.4	90	31.2	34.6	18.8	344	8.6	63.2	27.9	5.9	1.4	1.6	8.9	3.9	0.8	0.2	0.2	57.9	3.1	0	0	339.4	0.63	140	3.9	103	27	10	80	6	0.4	>90		276	8.1	4.6	9.2	9.2	6.3	0.9	122
317	02-Long-stored	4	209	16.6		15	3.12	9.4	27	86	30	34.7	17	419	9	59	31.5	8.1	0.6	0.8	8.9	4.7	1.2	0.1	0.1	80.7	2.7	0	0
318	02-Long-stored	5	209		12.2	16.9	2.61	8	23.4	90	30.7	34.2	19.9	366	8.6	57.5	33.3	7.5	0	0.8	9.7	5.6	1.3	0	0.1					318.1	0.79	134	4.5	101	23	10	66	8	0.6	>90		265	8.5	4.8	9.3	9.3	6.8	0.9	87
321	02-Long-stored	8	209	17.2		11.3	3.38	9.1	27.3	81	27	33.4	20.1	430	8.5	57.5	33.5	6.9	1	1.1	6.5	3.8	0.8	0.1	0.1	80.2	2.6	0	0
322	02-Long-stored	9	209	40.1		19.8	2.89	8.3	24.2	84	28.7	34.3	22.4	279	8.4	47.9	43.8	5.8	0.8	0.8	9.5	8.7	1.1	0.2	0.2	56.5	3.2	0	0			140	4.4	105	26	9	88	11	0.7	>90		278	7.9	4.3	9.3	9.3	8.6	1.3	109
325	02-Long-stored	12	209	18		12.8	3	8.7	25.4	85	29.2	34.4	19.7	454	8.9	57.1	32.4	8.4	1	1.1	7.3	4.1	1.1	0.1	0.1	79.3	2.7	0	0
340	01-Short-stored	1	211	31.1	20.99	4.9	1.37	5.2	15.4	113	38	33.8	36.7	179	9.2						2.3	2.3	0.2	0.1	0	54.3	2.2	12.4	0	288.3	0.17	139	4.8	110	21	8	120	37	1.5	63		287	6.8	3.7	8.7	8.7	1	0.3	62
343	01-Short-stored	4	211	35.1		6	2.23	8.4	25.8	116	37.8	32.7	39.3	377	8.7											53	2.5	9.4
344	01-Short-stored	5	211	48.6	7.37	7.8	2	8.6	24.7	123	42.7	34.7	39.9	222	8.4	44.1	29.7	23.7	0.8	1.7	3.4	2.3	1.8	0.1	0.1	37.1	2.5	11.8	0	151.5	0.64	140	5.1	110	21	10	125	39	1.5	63		290	6.8	3.6	8.7	8.7	1.9	0.6	68
347	01-Short-stored	8	211	38		5.6	2.55	9.8	29.2	114	38.2	33.4	35.6	280	8.5	52.1	35.3	9.2	1.7	1.7	2.9	2	0.5	0.1	0.1	49.1	2.4	10.5	0
348	01-Short-stored	9	211	42.2		5.2	1.9	7.5	22.3	118	39.7	33.8	39.3	229	8.6	46.4	39.3	9.8	0.9	2.7	2.4	2				44.3	2.3	11.2	0			138	4.8	107	24	8	115	40	1.5	63		286	6.6	3.7	8.6	8.6	2	0.7	64
351	01-Short-stored	12	211	36.3		6.6	2.64	9.3	28.4	108	35.2	32.8	37.1	316	8.1	37.7	36.9	18.9	3.3	1.6	2.5	2.4	1.2	0.2	0.1	52.7	2.4	8.3	0
[truncated: 17 more columns]

## Sheet: RBC stats
RBC stats
Two-way ANOVA Results					Linear Discriminant Analysis Results (Study Arm - adjusted by Subject and Time)							Mixed Effects Model Results (Unadjusted or Adjusted for Age Criteria)
																		RBCs
Variable	p_Time	p_Arm	p_Time_Arm			logFC	AveExpr	t	P.Value	adj.P.Val	B		Metabolite	p_Time	p_Arm	p_Time:Arm	p_AgeCriteria
2,3-Bisphosphoglycerate	0.761673	1.77783e-09	0.368976		2,3-Bisphosphoglycerate	-1.0425	-6.0399e-18	-6.9556	3.7085e-11	5.4143e-09	14.987	18	Xanthine	0.069265	0.00694645	0.00410443	0.354727
Mannitol	7.44061e-18	1.8328e-09	0.00233207		Phosphoenolpyruvate	-0.9629	1.3734e-16	-6.3397	1.2281e-09	8.9648e-08	11.622	60	Sphingosine 1 phosphate	0.0459212	0.0239669	0.179788	0.0134407
Phosphoenolpyruvate	0.600698	3.29458e-08	0.50143		D-Fructose 1-6-bisphosphate	-0.91467	4.39e-17	-5.9459	1.0293e-08	5.0091e-07	9.5845	28	Bisphosphoglycerate	0.555473	0.0345312	0.446113	0.578894
D-Fructose 1-6-bisphosphate	0.292388	6.05842e-08	0.260304		acyl-C18:2 (Linoleoyl-CoA)	-0.86082	-8.2558e-18	-5.493	1.0564e-07	3.0971e-06	7.3594	29	Phosphoenolpyruvate	0.693924	0.0424797	0.576691	0.41902
Urate	0.264701	5.23299e-07	0.533105		Urate	0.8293	1.1978e-16	5.4922	1.0607e-07	3.0971e-06	7.3556	27	D Fructose 1 6 bisphosphate	0.958145	0.050414	0.864057	0.74781
D-Rhamnose	0.00113296	3.2001e-05	0.640327		L-Palmitoylcarnitine (acyl-C16)	-0.79233	-5.2776e-17	-5.3722	1.9232e-07	4.4078e-06	6.7885	41	D Glucono 1 5 lactone 6 phosphate	0.00730224	0.0573793	0.0130415	0.97521
L-tryptophan	0.358083	4.40756e-05	0.438738		Mannitol	0.75117	-3.0605e-17	5.353	2.1133e-07	4.4078e-06	6.6987	51	UDP N acetyl D glucosamine	0.0260943	0.0582193	0.0444995	0.262782
1-4-beta-D-Xylan	0.262533	5.56434e-05	0.027052		Octadecanoyl-L-carnitine (acyl-C18)	-0.7674	-1.4678e-16	-4.9787	1.266e-06	2.3104e-05	4.9974	6	ATP	0.424261	0.073049	0.64149	0.286189
NADP+	0.059162	0.000165709	0.319		acyl-C20:4	-0.79424	4.861e-17	-4.9481	1.4595e-06	2.3676e-05	4.8626	33	Maltotriose	0.00243035	0.0799221	0.0086628	0.581772
Sphingosine 1-phosphate	0.0834202	0.000211566	0.406174		N-Methylethanolamine phosphate	-0.73738	8.5824e-17	-4.5665	8.1338e-06	0.00011875	3.2385	2	glycine	0.0081947	0.080942	0.0536999	0.720928
ATP	0.575274	0.000465048	0.885682		NADP+	-0.70185	1.7682e-16	-4.494	1.1141e-05	0.00014788	2.9421	55	D 4 Phosphopantothenate	0.00167067	0.0893292	0.00845155	0.649411
Anthranilate	0.139061	0.000544941	0.134583		L-tryptophan	0.695	1.7609e-16	4.3351	2.1905e-05	0.00026651	2.3065	30	Pyruvate	0.173147	0.124758	0.471024	0.297562
quinolinic acid	0.575973	0.000653312	0.525323		Pyruvate	-0.66161	1.7219e-16	-4.2497	3.1267e-05	0.00034972	1.9727	36	D Rhamnose	0.40306	0.134615	0.905876	0.666911
D-Glucose	0.000160515	0.00080029	0.102307		O-octadecenoyl-L-carnitine (acyl-C18:1)	-0.64224	7.4593e-17	-4.2327	3.3534e-05	0.00034972	1.9072	10	GMP	0.0870487	0.135819	0.216689	0.968521
Pyruvate	0.808941	0.000995804	0.818698		acetyl-carnitine (acyl-C2)	-0.60011	-7.2479e-17	-4.198	3.868e-05	0.00037388	1.7735	34	Mannitol	0.656072	0.154648	0.259616	0.923396
Thymidine	0.592834	0.00160186	0.28331		Sphingosine 1-phosphate	-0.6342	-1.1548e-17	-4.1762	4.2269e-05	0.00037388	1.6904	43	alpha D Ribose 1 phosphate	0.0511972	0.176082	0.038907	0.362587
trans-4-Hydroxy-L-proline	0.374813	0.00256148	0.162679		D-Rhamnose	0.63993	-1.4275e-16	4.169	4.3534e-05	0.00037388	1.6628	44	Glutathione	0.0327674	0.238275	0.0444377	0.327397
UDP	0.115899	0.00480066	0.484402		(R)-S-Lactoylglutathione	-0.63487	5.5777e-17	-4.0282	7.668e-05	0.00062196	1.134	37	D Arabitol	0.0500574	0.243749	0.0580994	0.16884
gamma-L-Glutamyl-D-alanine	0.299474	0.00988833	0.91398		1-4-beta-D-Xylan	0.64332	1.7866e-16	3.9707	9.6191e-05	0.00073915	0.92266	50	N Acetylneuraminate	0.427327	0.27585	0.485164	0.331571
gamma-L-Glutamyl-L-cysteine	0.958795	0.0141763	0.573084		Hypoxanthine	-0.56188	8.2241e-17	-3.8159	0.00017498	0.0012773	0.36641	58	Glycerol 3 phosphate	0.297337	0.2885	0.468106	0.403026
Dodecanoic acid (lauric acid)	0.388265	0.0142152	0.283412		quinolinic acid	0.56706	1.4432e-16	3.5797	0.00042067	0.0029247	-0.44477	42	Sedoheptulose 1 phosphate	0.127934	0.297658	0.224881	0.530708
4-Pyridoxate	0.779992	0.0199868	0.98044		D-Glucose	0.53902	6.5046e-17	3.4745	0.00061292	0.0039102	-0.79099	24	Diphosphate	0.872881	0.31387	0.780645	0.344452
Glycerol 3-phosphate	0.151222	0.020274	0.674412		propionyl-carnitine (acyl-C3)	-0.56151	8.8458e-17	-3.4709	0.00062079	0.0039102	-0.8027	17	Inosine	0.43448	0.325544	0.616001	0.00213057
D-Arabitol	0.994474	0.0249855	0.95726		Thymidine	0.56685	2.6844e-17	3.458	0.00064976	0.0039102	-0.84457	61	Docosahexaenoic acid	0.51656	0.335102	0.542696	0.414344
Tetrahydrofolate	0.579871	0.0393197	0.771928		Anthranilate	-0.5484	2.3116e-16	-3.4494	0.00066955	0.0039102	-0.8721	19	Urate	0.601073	0.356402	0.42268	0.057246
Octadecanoic acid (stearic acid)	0.203787	0.0416917	0.130793		O-tetradecanoyl-L-carnitine (acyl-C14)	-0.54698	-2.2862e-17	-3.4332	0.00070891	0.0039808	-0.9245	63	Eicosapentaenoic acid	0.451591	0.385987	0.490406	0.857855
UDP-glucose	0.672434	0.0425816	0.721327		alpha-D-Glucosamine 1-phosphate	-0.50331	-9.2124e-17	-3.2851	0.001181	0.0063861	-1.3912	25	D Glucose	0.870569	0.401631	0.491264	0.745293
Maltose	0.310057	0.0487967	0.392517		ATP	0.52943	-5.6625e-17	3.2443	0.0013549	0.0070648	-1.5164	12	Cytidine	0.996329	0.42265	0.787481	0.844754
Xanthine	0.242198	0.0521706	0.137735		UDP	0.50365	-6.93e-17	3.1446	0.001885	0.0094902	-1.8164	53	trans 4 Hydroxy L proline	0.000278319	0.428732	0.000838447	0.908055
Inosine	0.571397	0.0531034	0.907324		Hexadecenoyl-carnitine (acyl-C16:1)	-0.47112	9.9994e-17	-2.942	0.0035985	0.017513	-2.3998	23	Phosphate	0.105242	0.45053	0.162416	0.389885
Diphosphate	0.458096	0.0720534	0.577		gamma-L-Glutamyl-D-alanine	0.45212	-6.4071e-17	2.8422	0.0048878	0.022723	-2.674	48	gamma L Glutamyl D alanine	0.406394	0.466564	0.554204	0.594707
D-Ribose	0.895283	0.0798809	0.961792		Glycerol 3-phosphate	-0.41508	6.3108e-17	-2.836	0.0049804	0.022723	-2.6908	31	Lactate	0.62423	0.529987	0.837169	0.0122821
GMP	0.0915281	0.0799307	0.948779		Inosine	-0.42244	-1.565e-17	-2.8076	0.0054258	0.024005	-2.7672	9	GDP	0.461781	0.530533	0.513219	0.470787
Octadecenoic acid (Oleic acid)	0.31675	0.0933179	0.315038		Allantoate	0.45433	2.5081e-17	2.7877	0.0057586	0.024531	-2.8202	11	CMP	0.582337	0.530729	0.802079	0.750686
Arachidonic acid (Eicosatetraenoic acid)	0.153309	0.105882	0.602746		Nicotinamide	-0.44092	2.9107e-16	-2.7806	0.0058806	0.024531	-2.8389	49	Tetrahydrofolate	0.736949	0.532478	0.620416	0.786341
Hexadecenoic acid (Palmitoleic acid)	0.888515	0.115259	0.658706		butanoyl-l-carnitine (acyl-C4)	-0.44552	-2.7692e-17	-2.6952	0.0075612	0.030665	-3.0619	8	dAMP	0.965944	0.538183	0.274798	0.559793
CMP-N-acetylneuraminate	0.121095	0.123971	0.563411		4-Pyridoxate	-0.4264	-1.3032e-16	-2.5698	0.010817	0.042229	-3.3776	3	L tryptophan	0.0850384	0.559873	0.101071	0.971365
a-Linolenic acid (Octadecatrienoic acid)	0.169427	0.128411	0.508202		trans-4-Hydroxy-L-proline	0.41958	1.7723e-16	2.5641	0.010991	0.042229	-3.3916	57	Anthranilate	0.00289714	0.560875	0.00620269	0.000442433
D-Glyceraldehyde 3-phosphate/Glycerone phosphate	0.164158	0.129152	0.868689		Tetradecenoyl Carnitine (acyl-C14:1)	-0.40655	-3.8981e-17	-2.4975	0.013218	0.049481	-3.553	21	Adenylosuccinic acid	0.566586	0.606577	0.932356	0.442588
Tetradecanoic acid (myristic acid)	0.890909	0.133225	0.735974		Acetylcholine	-0.40205	2.1146e-16	-2.4718	0.014178	0.051748	-3.6141	59	Ethanolamine phosphate	0.107275	0.616288	0.23047	0.0765886
N-Acetylneuraminate	0.0630404	0.147732	0.85145		S-Glutathionyl-L-cysteine	0.38241	-3.7987e-17	2.4288	0.015927	0.056715	-3.7153	46	S Glutathionyl L cysteine	0.170181	0.631098	0.194443	0.738898
glycine	0.139342	0.150834	0.326191		D-Glyceraldehyde 3-phosphate/Glycerone phosphate	-0.36459	2.4737e-16	-2.3965	0.017364	0.06036	-3.7902	0	L alanine	0.780544	0.644261	0.981484	0.014598
S-Glutathionyl-L-cysteine	0.227111	0.152055	0.428354		UDP-glucose	-0.3879	1.9491e-16	-2.3662	0.018813	0.062962	-3.8595	56	quinolinic acid	0.613515	0.645563	0.758103	0.0241137
(7Z-10Z-13Z-16Z-19Z)-Docosa-7-10-13-16-19-pentaenoic acid	0.11229	0.159916	0.219492		Spermine	-0.37035	6.6717e-17	-2.3565	0.019297	0.062962	-3.8814	35	D Ribose	0.898951	0.645764	0.574572	0.599596
Docosahexaenoic acid	0.0819655	0.163368	0.336827		L-Carnitine	-0.34426	-8.0089e-17	-2.3544	0.019406	0.062962	-3.8863	45	Glutathione disulfide	0.907215	0.700246	0.684976	0.446532
Glutathione disulfide	0.1088	0.181907	0.572041		N-Acetylornithine	0.37815	-2.9927e-17	2.3382	0.020245	0.063854	-3.9228	62	Dodecanedioic acid	0.955775	0.715685	0.826385	0.00160338
D-Glucose 6-phosphate	0.342987	0.196639	0.386335		Dodecanoic acid (lauric acid)	0.38342	2.3441e-17	2.3324	0.020556	0.063854	-3.9359	52	CMP N acetylneuraminate	0.730579	0.741906	0.966911	0.569196
Nicotinate ribonucleotide	0.259184	0.203187	0.592225		Octadecenoic acid (Oleic acid)	0.37117	-7.2409e-17	2.3194	0.021264	0.064679	-3.9651	32	Maltose	0.0676529	0.76526	0.07728	0.742629
Linoleic acid ((9Z12Z)-Octadecadienoic acid)	0.111203	0.220708	0.301099		Spermidine	-0.35432	9.9728e-17	-2.2846	0.023259	0.069301	-4.042	20	Nicotinate ribonucleotide	0.622329	0.797996	0.761932	0.979839
(S)(+)-Allantoin	0.738445	0.233601	0.89258		acyl-C18:2-OH	-0.26486	-4.9231e-17	-2.1438	0.033113	0.096689	-4.3428	16	IMP	0.610477	0.805826	0.55159	0.774377
L-tyrosine	0.971464	0.253436	0.250476		Xanthine	0.34595	-1.2915e-18	2.0933	0.037434	0.10586	-4.4461	26	D Glucose 6 phosphate	0.187153	0.815665	0.237792	0.567333
Eicosapentaenoic acid	0.263762	0.260897	0.315691		Arachidonic acid (Eicosatetraenoic acid)	0.34109	5.1295e-17	2.0903	0.037703	0.10586	-4.4522	39	Fumarate	0.860728	0.818785	0.672235	0.00863274
2-Aminomuconate	0.136626	0.263222	0.806223		Maltose	0.33653	-2.2912e-17	2.0332	0.043191	0.11867	-4.566	38	Succinate	0.254647	0.828244	0.531301	0.87045
5-6-Dihydrouracil	0.112423	0.276364	0.955514		L-glutamate	-0.30922	2.026e-19	-2.0264	0.043891	0.11867	-4.5794	47	gamma L Glutamyl L cysteine	0.0125842	0.857047	0.0204578	0.263898
3-Methyleneoxindole	0.352145	0.281206	0.705214		gamma-L-Glutamyl-L-cysteine	0.33542	-6.5464e-18	2.0018	0.046497	0.12271	-4.6274	1	L aspartate	0.973109	0.88104	0.970076	0.916522
Cytidine	0.809033	0.285333	0.857219		a-Linolenic acid (Octadecatrienoic acid)	0.31728	-1.0163e-16	1.9966	0.047065	0.12271	-4.6375	5	L valine	0.216159	0.892878	0.319099	0.276633
UDP-N-acetyl-D-glucosamine	0.555648	0.29292	0.612737		3-Methyleneoxindole	-0.27552	-2.145e-17	-1.9789	0.049038	0.12529	-4.6715	13	Thymidine	0.149858	0.898441	0.0239539	0.797012
Tetradecenoic acid (myristoleic acid)	0.868285	0.304366	0.599069		L-Citrulline	0.32314	6.0051e-17	1.9683	0.050247	0.12529	-4.6917	7	ADP	0.675283	0.907505	0.471434	0.554602
2-Hydroxyglutarate/Citramalate	0.113122	0.349746	0.654513		Linoleic acid ((9Z12Z)-Octadecadienoic acid)	0.31185	-2.8211e-17	1.965	0.050631	0.12529	-4.698	14	UDP	0.151627	0.913621	0.133893	0.159884
CMP	0.263658	0.352308	0.999177		2-Aminomuconate	0.29842	-1.2923e-16	1.8206	0.069986	0.16954	-4.9632	40	Malate	0.738878	0.921611	0.887351	0.034425
2-Oxoglutarate	0.195175	0.359843	0.997174		Diphosphate	-0.30281	1.9106e-16	-1.8151	0.070835	0.16954	-4.973	22	UDP glucose	0.385659	0.937145	0.286911	0.285982
L-valine	0.749453	0.375575	0.216133		Hexadecenoic acid (Palmitoleic acid)	0.29948	-3.1415e-17	1.8058	0.072276	0.1702	-4.9893	4	L tyrosine	0.236195	0.965202	0.311972	0.1205
Lactate	0.946379	0.376195	0.914146		Creatine	-0.27742	1.0611e-16	-1.7844	0.075692	0.17541	-5.0265	54	N Succinyl L glutamate 5 semialdehyde	0.20246	0.985434	0.484102	0.22961
Adenylosuccinic acid	0.743946	0.411129	0.191696		Tetradecanoic acid (myristic acid)	0.28737	-1.5847e-17	1.7495	0.081556	0.18605	-5.0865	15	UMP	0.579698	0.993323	0.819727	0.889224
3-Sulfocatechol	0.108897	0.414257	0.907586		D-Arabitol	0.29054	-7.7176e-17	1.74	0.083207	0.18689	-5.1025
2-Oxoglutaramate	0.959371	0.433599	0.984714		L-proline	0.28872	-2.0272e-17	1.7252	0.085849	0.18991	-5.1275	Note: Metabolites excluded from mixed-effects modeling had insufficient non-missing data (fewer than 10 complete measurements across subjects and timepoints), precluding reliable model fitting and interpretation
N-Succinyl-L-glutamate 5-semialdehyde	0.438961	0.461742	0.451571		Biliverdin	0.28209	-5.3181e-17	1.6893	0.092543	0.20166	-5.1872
Ethanolamine phosphate	0.401711	0.465146	0.855102		Choline	0.2553	-7.2428e-17	1.6019	0.11057	0.2374	-5.3272
UMP	0.145873	0.468202	0.932755		Dimethylglycine	-0.26511	-7.9212e-17	-1.5698	0.11786	0.24939	-5.3769
ADP	0.136386	0.477266	0.950171		D-Ribose	0.25058	5.3536e-17	1.5161	0.1309	0.27301	-5.4577
alpha-D-Ribose 1-phosphate	0.519175	0.631294	0.38438		L-glutamine	0.23242	-3.0009e-16	1.5056	0.13356	0.2734	-5.4731
Glutathione	0.0220085	0.645547	0.827805		Malate	-0.23827	-1.5401e-16	-1.4994	0.13515	0.2734	-5.4822
Nonanoic acid (pelargonate)	0.519543	0.665954	0.37765		Fumarate	-0.23259	-2.6596e-16	-1.4935	0.1367	0.2734	-5.4909
2/3-Phospho-D-glycerate	0.0414069	0.671614	0.969667		Succinate	-0.23053	1.0605e-16	-1.4284	0.15456	0.30494	-5.5837
Maltotriose	0.0998182	0.708064	0.146347		alpha-D-Ribose 1-phosphate	-0.20647	-7.7315e-17	-1.3624	0.17443	0.33759	-5.6737
L-aspartate	0.825645	0.7303	0.945644		UMP	0.21869	1.8253e-17	1.3452	0.1799	0.33759	-5.6964
Fumarate	0.558625	0.743286	0.747981		GDP	-0.22322	-2.4989e-16	-1.3451	0.17994	0.33759	-5.6966
Malate	0.813589	0.745048	0.719902		L-lysine	0.22074	-1.5186e-16	1.3396	0.18172	0.33759	-5.7038
IMP	0.0301556	0.747047	0.357013		L-arginine	0.22079	3.2054e-17	1.3367	0.18267	0.33759	-5.7076
dAMP	0.415853	0.753608	0.953521		Ethanolamine phosphate	0.20385	-2.768e-17	1.2675	0.20627	0.37644	-5.7957
D-Glucono-1-5-lactone 6-phosphate	0.860836	0.813023	0.24726		(7Z-10Z-13Z-16Z-19Z)-Docosa-7-10-13-16-19-pentaenoic acid	0.20681	7.6625e-17	1.2573	0.20993	0.37839	-5.8083
Dodecanedioic acid	0.0141562	0.848312	0.927267		D-Glucose 6-phosphate	0.2047	3.5239e-17	1.2319	0.21927	0.3904	-5.8393
Hexadecanoic acid (palmitic acid)	0.129652	0.850523	0.275306		5-6-Dihydrothymine	0.20335	2.5958e-18	1.21	0.22755	0.40027	-5.8655
Sedoheptulose 1-phosphate	0.316732	0.872878	0.301678		Octadecanoic acid (stearic acid)	-0.19182	2.8199e-17	-1.1956	0.23311	0.40228	-5.8824
GDP	0.724981	0.879371	0.980141		L-tyrosine	0.19977	-2.7021e-17	1.1928	0.23421	0.40228	-5.8857
D-4--Phosphopantothenate	0.315707	0.88187	0.718065		Tetradecenoic acid (myristoleic acid)	0.19136	-2.5457e-17	1.1424	0.25448	0.43203	-5.9433
(8Z-11Z-14Z)-Icosatrienoic acid	0.0628454	0.887965	0.232682		N-Acetylneuraminate	-0.17578	-4.1026e-17	-1.097	0.2738	0.45949	-5.9931
L-alanine	0.433416	0.889953	0.497757		2/3-Phospho-D-glycerate	0.17291	1.5015e-16	1.0635	0.28868	0.47895	-6.0286
Succinate	0.105818	0.89148	0.333722		2-Oxoglutaramate	-0.17222	-3.6929e-17	-1.022	0.30785	0.50501	-6.071
Phosphate	0.451784	0.958563	0.826846		L-valine	0.16398	1.9998e-16	0.97986	0.3282	0.52771	-6.1125
6-Phospho-D-gluconate	0.122282	0.96214	0.635066		CMP	0.1593	-5.2168e-18	0.97841	0.32892	0.52771	-6.1138
					octenoyl-l-carnitine (acyl-C8:1)	0.15904	-1.3399e-16	0.95692	0.33963	0.53897	-6.1343
					glycine	-0.15613	1.5828e-16	-0.94598	0.34516	0.54187	-6.1445
					GMP	-0.15455	-6.5685e-17	-0.93805	0.34922	0.5424	-6.1518
					5-Hydroxyindoleacetate	0.14809	-2.7357e-17	0.91946	0.35883	0.55146	-6.1688
					L-histidine	0.138	3.2084e-16	0.83658	0.40371	0.60733	-6.2402
					Maltotriose	-0.13672	-4.0367e-17	-0.82324	0.41123	0.60733	-6.2511
					L-alanine	-0.12595	2.3875e-16	-0.81541	0.41569	0.60733	-6.2574
					Cys-Gly	-0.12657	6.6989e-17	-0.81423	0.41637	0.60733	-6.2584
					5-6-Dihydrouracil	0.13229	-2.046e-16	0.80847	0.41967	0.60733	-6.263
					Creatinine	-0.136	1.5802e-17	-0.80548	0.42138	0.60733	-6.2653
					CMP-N-acetylneuraminate	-0.11475	9.5119e-17	-0.79622	0.42674	0.60733	-6.2726
					Eicosapentaenoic acid	0.12861	-9.6233e-18	0.79325	0.42846	0.60733	-6.2749
					Phosphocreatine	0.11626	7.3922e-17	0.7748	0.43927	0.61493	-6.2892
					AMP	-0.12821	1.2691e-17	-0.76975	0.44225	0.61493	-6.293
					acyl-C4-DC	0.12155	-9.6359e-17	0.75946	0.44837	0.61698	-6.3007
					Docosahexaenoic acid	0.12268	6.6679e-17	0.7531	0.45217	0.61698	-6.3054
					dAMP	0.11739	1.0712e-17	0.7413	0.45928	0.62088	-6.3141
					Hexadecanoic acid (palmitic acid)	0.11131	-1.8183e-17	0.72597	0.46861	0.62434	-6.3252
					Glutathione	-0.10995	-1.0231e-17	-0.72306	0.47039	0.62434	-6.3273
					L-asparagine	-0.11659	-7.8518e-17	-0.7098	0.47855	0.62945	-6.3366
					L-leucine/isoleucine	0.11413	1.6018e-17	0.68886	0.49162	0.64086	-6.351
					L-methionine	0.10581	-2.1462e-18	0.64289	0.52095	0.67308	-6.3811
					5-Hydroxyisourate	-0.10251	-1.7474e-18	-0.62577	0.5321	0.68146	-6.3918
					UDP-N-acetyl-D-glucosamine	0.10044	5.2273e-17	0.60786	0.54389	0.6905	-6.4027
					Glutathione disulfide	-0.07971	-1.7423e-16	-0.56271	0.57419	0.72269	-6.4287
					3-Sulfocatechol	0.088589	5.5271e-17	0.54756	0.58453	0.72942	-6.4369
					(8Z-11Z-14Z)-Icosatrienoic acid	0.084489	-8.5888e-17	0.53482	0.5933	0.73408	-6.4437
					2-Hydroxyglutarate/Citramalate	-0.080629	1.5691e-16	-0.51976	0.60374	0.74072	-6.4515
					IMP	-0.08122	1.4199e-16	-0.504	0.61475	0.7443	-6.4595
					2-Oxoglutarate	0.074955	-6.1032e-17	0.501	0.61685	0.7443	-6.461
					L-phenylalanine	0.081059	5.3118e-17	0.48709	0.62667	0.74995	-6.4677
					5-Oxoproline	-0.072648	-3.2631e-17	-0.4598	0.6461	0.76692	-6.4805
					L-aspartate	0.070543	-1.8026e-16	0.44247	0.65857	0.77487	-6.4882
					acyl-C5-OH	-0.07216	3.315e-17	-0.43578	0.66341	0.77487	-6.491
					Lactate	0.068768	1.1288e-16	0.41877	0.67578	0.78305	-6.4982
					D-4--Phosphopantothenate	0.06711	7.496e-18	0.40267	0.68757	0.78736	-6.5047
					Ornithine	-0.066348	5.5524e-17	-0.39897	0.69029	0.78736	-6.5062
					kynurenine	0.05631	9.5777e-17	0.34294	0.73196	0.82842	-6.5267
					Taurine	0.05293	2.4729e-17	0.32403	0.74621	0.83806	-6.5329
					Uracil	-0.045363	-1.1976e-16	-0.28063	0.77925	0.86848	-6.5458
					L-serine	-0.043285	7.3314e-17	-0.26171	0.79378	0.87797	-6.5508
					L-threonine	0.040918	1.9041e-16	0.24594	0.80595	0.88473	-6.5548
					ADP	0.032309	1.6372e-16	0.1991	0.84236	0.91551	-6.5651
					Sphingosine	0.032061	-5.5549e-17	0.19376	0.84654	0.91551	-6.5661
					N-Succinyl-L-glutamate 5-semialdehyde	0.029499	4.9522e-17	0.17774	0.85908	0.92225	-6.569
					g-Oxalo-crotonate	-0.023737	-3.51e-17	-0.15044	0.88055	0.9384	-6.5734
					Cytidine	-0.021393	2.3805e-18	-0.1299	0.89676	0.94874	-6.5763
					Sedoheptulose 1-phosphate	-0.014889	-1.2505e-16	-0.089806	0.92852	0.97528	-6.5806
					Adenylosuccinic acid	-0.012952	-6.4172e-17	-0.077255	0.93849	0.97871	-6.5817
					Nicotinate ribonucleotide	0.0075277	-7.458e-17	0.045296	0.96391	0.99235	-6.5836
					Phosphate	0.0068376	-2.2612e-16	0.040742	0.96754	0.99235	-6.5838
					2'3'-Cyclic CMP	-0.0053844	3.0795e-17	-0.032803	0.97386	0.99235	-6.5841
					6-Phospho-D-gluconate	-0.004408	1.1147e-16	-0.026658	0.97876	0.99235	-6.5842
					Nonanoic acid (pelargonate)	-0.0019002	9.0206e-17	-0.01215	0.99032	0.99558	-6.5845
					(S)(+)-Allantoin	-0.0008721	5.4701e-18	-0.0055481	0.99558	0.99558	-6.5846

## Sheet: Plasma stats
Plasma stats
Two-way ANOVA Results										Linear Discriminant Analysis Results (Study Arm - adjusted by Subject and Time)									Mixed Effects Model Results (Unadjusted or Adjusted for Age Criteria)
	Group(F.val)	Group(raw.p)	Group(adj.p)	Time(F.val)	Time(raw.p)	Time(adj.p)	Interaction(F.val)	Interaction(raw.p)	Interaction(adj.p)			logFC	AveExpr	t	P.Value	adj.P.Val	B		Metabolite	p_Time	p_Arm	p_Time:Arm	p_AgeCriteria
acyl-C5-OH	51.35	2.63e-11	3.3664e-09	0.067	1	1	0.09	1	1		acyl-C5-OH	0.9924	-2.4166e-17	6.7189	1.8764e-11	2.4018e-09	15.551		Hexanoic acid caproate	0.994896	0.457423	0.254222	0.000897169
Serotonin	26.427	7.85e-07	5.024e-05	0.199	0.994	1	0.083	1	1		Serotonin	0.75637	-4.6004e-19	5.1209	3.0672e-07	1.963e-05	6.245		acyl C20	0.0140554	0.0238802	0.00329296	0.00307314
Ascorbate	23.556	2.85e-06	0.0001216	0.871	0.552	1	0.587	0.807	1		Ascorbate	-0.69458	7.3031e-18	-4.7026	2.5851e-06	0.0001103	4.2239		Taurine	0.469983	0.284015	0.579556	0.00613993
Thymidine	22	5.78e-06	0.00018496	0.604	0.793	1	0.673	0.732	1		Thymidine	0.68556	-9.1241e-18	4.6415	3.4787e-06	0.00011132	3.9434		Bilirubin	0.000553508	0.310647	0.00184052	0.029751
L-histidine	19.882	1.54e-05	0.00039424	1.947	0.049	0.57018	0.652	0.751	1		L-histidine	0.63534	-2.0406e-16	4.3015	1.704e-05	0.00043621	2.4478		Citrate	0.00791614	0.129327	0.0059087	0.0310138
acyl-C5:1	17.696	4.29e-05	0.0009152	0.209	0.993	1	0.938	0.494	1		acyl-C5:1	0.6202	1.6801e-17	4.199	2.6922e-05	0.00057434	2.0191		S Glutathionyl L cysteine	0.120456	0.575482	0.131329	0.0316731
alpha-D-Ribose 1-phosphate	15.257	0.000138	0.0025234	1.035	0.414	1	1.628	0.111	0.83576		Bilirubin	-0.56606	1.3314e-16	-3.8325	0.00012723	0.0023264	0.57138		acyl C5 OH	0.593409	0.0303459	0.357586	0.032547
Bilirubin	14.366	0.000212	0.003392	0.184	0.996	1	0.622	0.777	1		alpha-D-Ribose 1-phosphate	0.55577	-2.1737e-17	3.7627	0.00016851	0.002547	0.31092		R S Lactoylglutathione	0.195447	0.948564	0.129259	0.0720764
Fumarate	13.997	0.000254	0.0035712	0.982	0.457	1	0.441	0.911	1		acyl-C20:4	-0.55144	-3.0856e-17	-3.7335	0.00018935	0.002547	0.20298		Dehydroascorbate	0.0137089	0.227162	0.0144761	0.0859569
acyl-C20:4	13.806	0.000279	0.0035712	0.702	0.706	1	0.612	0.786	1		Fumarate	-0.54959	-7.4804e-17	-3.7209	0.00019898	0.002547	0.15708		Indolepyruvate	0.0153434	0.245123	0.222112	0.103342
Taurine	12.563	0.000515	0.0059927	0.607	0.789	1	0.602	0.794	1		Taurine	0.52914	4.5266e-17	3.5825	0.00034112	0.0039694	-0.34037		Urate	0.263242	0.46843	0.900217	0.112885
1-4-beta-D-Xylan	11.924	0.000708	0.0070892	0.973	0.465	1	1.001	0.442	1		1-4-beta-D-Xylan	0.50605	1.5614e-16	3.4262	0.00061334	0.0065423	-0.87918		glycine	0.0913617	0.162271	0.204415	0.124265
D-Glucose	11.891	0.00072	0.0070892	1.68	0.098	0.69236	0.969	0.468	1		D-Glucose	0.4976	1.9629e-16	3.369	0.00075585	0.0074423	-1.0703		Hypoxanthine	0.152377	0.523359	0.117843	0.159314
acyl-C18:2 (Linoleoyl-CoA)	10.212	0.002	0.018286	1.383	0.2	0.85333	0.535	0.847	1		acyl-C18:2 (Linoleoyl-CoA)	-0.47285	1.2335e-17	-3.2014	0.0013697	0.012523	-1.6119		N Acetylneuraminate	0.0930936	0.841316	0.0845733	0.191398
L-leucine/isoleucine	9.36	0.003	0.024	1.691	0.095	0.69236	1.652	0.105	0.83576		L-Carnitine	-0.44666	1.2453e-16	-3.0241	0.002497	0.019984	-2.1548		Creatine	0.396032	0.437522	0.967781	0.195238
trans-4-Hydroxy-L-proline	8.83	0.003	0.024	0.615	0.783	1	1.671	0.1	0.83576		N-Methylethanolamine phosphate	-0.44664	-1.0842e-16	-3.0239	0.002498	0.019984	-2.1552		L glutamine	0.380936	0.843874	0.37213	0.196412
N-Methylethanolamine phosphate	8.414	0.004	0.028444	0.218	0.992	1	0.27	0.982	1		L-leucine/isoleucine	0.43759	1.117e-16	2.9627	0.0030533	0.022582	-2.3356		Acetylcholine	0.0317497	0.408077	0.017247	0.200795
L-Carnitine	8.607	0.004	0.028444	0.482	0.885	1	0.236	0.989	1		trans-4-Hydroxy-L-proline	0.4358	-1.4283e-16	2.9505	0.0031756	0.022582	-2.3708		L Citrulline	0.415997	0.475127	0.807694	0.231047
Indolepyruvate	7.725	0.006	0.040421	0.576	0.816	1	0.175	0.996	1		Indolepyruvate	-0.42446	-7.4143e-17	-2.8738	0.0040601	0.027352	-2.5908		Octadecenoic acid Oleic acid	0.00217752	0.124025	0.0129045	0.321016
Hypoxanthine	7.121	0.008	0.044522	0.215	0.992	1	0.428	0.918	1		N-Acetylneuraminate	0.4158	-9.4653e-17	2.8151	0.0048807	0.030238	-2.7549		propionyl carnitine acyl C3	0.60145	0.791603	0.498562	0.322883
4-Pyridoxate	7.331	0.008	0.044522	0.671	0.734	1	0.491	0.879	1		Tetrahydrofolate	0.41502	5.7495e-17	2.8099	0.0049609	0.030238	-2.7694		butanoyl l carnitine acyl C4	0.0666112	0.86504	0.0155023	0.379348
Tetrahydrofolate	7.269	0.008	0.044522	0.3	0.974	1	0.246	0.987	1		4-Pyridoxate	-0.41123	2.7411e-18	-2.7841	0.0053715	0.030354	-2.8402		O dodecanoyl carnitine acyl C12	0.0669841	0.399282	0.0572353	0.385558
N-Acetylneuraminate	7.32	0.008	0.044522	0.104	1	1	0.556	0.831	1		Hypoxanthine	0.41049	6.7089e-17	2.7792	0.0054542	0.030354	-2.8537		L threonine	0.0887303	0.572838	0.179963	0.408791
2S-5S-Methionine sulfoximine	6.936	0.009	0.04608	0.272	0.981	1	0.273	0.981	1		2S-5S-Methionine sulfoximine	-0.40563	3.0966e-17	-2.7463	0.0060325	0.032173	-2.9432		Pantothenate	0.359987	0.41308	0.412312	0.506484
8-Methoxykynurenate	6.98	0.009	0.04608	0.53	0.851	1	1.496	0.153	0.93257		8-Methoxykynurenate	0.39287	-3.7306e-18	2.6599	0.0078228	0.040053	-3.1729		Ascorbate	0.150032	0.18741	0.287176	0.509799
O-dodecenoyl-carnitine (acyl-C12:1)	6.774	0.01	0.049231	2.21	0.024	0.384	3.025	0.002	0.256		Anthranilate	0.38193	-6.925e-17	2.5858	0.0097212	0.047858	-3.364		L Carnitine	0.9932	0.415273	0.52324	0.515681
Anthranilate	6.388	0.012	0.056889	0.671	0.734	1	0.825	0.594	1		L-Adrenaline	-0.3654	1.2836e-16	-2.4739	0.013373	0.062278	-3.6425		Dimethylglycine	1.65481e-05	0.173413	0.000108844	0.516106
Inosine	5.995	0.015	0.068571	2.055	0.037	0.512	0.619	0.779	1		Urate	0.36442	8.0372e-17	2.4672	0.013623	0.062278	-3.6586		L Adrenaline	0.985158	0.848989	0.90908	0.531619
L-Adrenaline	5.783	0.017	0.075034	0.23	0.99	1	0.92	0.51	1		Inosine	0.36092	9.5841e-21	2.4435	0.014552	0.063294	-3.7159		Indoxyl	0.15722	0.983903	0.39745	0.536838
Octanoic acid (caprylate)	5.654	0.019	0.081067	3.216	0.001	0.042667	0.784	0.631	1		O-dodecenoyl-carnitine (acyl-C12:1)	0.35989	1.7943e-17	2.4366	0.014835	0.063294	-3.7326		Serotonin	0.800765	0.204797	0.604905	0.555387
Urate	5.56	0.02	0.082581	0.692	0.715	1	0.079	1	1		L-valine	-0.34892	1.6163e-16	-2.3623	0.018169	0.075019	-3.9078		L valine	0.803571	0.287409	0.528358	0.599673
L-valine	5.349	0.022	0.088	0.893	0.533	1	0.688	0.719	1		L-alanine	0.34414	-1.3468e-16	2.3299	0.019819	0.079274	-3.9826		Octadecanoyl L carnitine acyl C18	0.0817918	0.653672	0.140267	0.609354
L-alanine	5.283	0.023	0.089212	0.909	0.519	1	0.98	0.459	1		Lactate	0.34234	-1.9683e-16	2.3178	0.020472	0.079406	-4.0105		Dopamine	0.875719	0.725098	0.79296	0.631012
Lactate	5.139	0.025	0.091429	1.185	0.308	1	0.392	0.938	1		Octanoic acid (caprylate)	0.33922	-3.5691e-17	2.2967	0.021647	0.081494	-4.0583		D Arabitol	0.435941	0.528872	0.372553	0.648113
acetyl-carnitine (acyl-C2)	5.146	0.025	0.091429	1.828	0.067	0.65969	0.558	0.829	1		acetyl-carnitine (acyl-C2)	0.33582	-7.351e-17	2.2736	0.023	0.082711	-4.1102		Fumarate	0.823452	0.130237	0.819179	0.674293
Ornithine	4.88	0.029	0.10311	1.195	0.302	1	1.263	0.261	1		butanoyl-l-carnitine (acyl-C4)	0.33518	6.6341e-17	2.2693	0.023262	0.082711	-4.1199		L serine	0.200656	0.898043	0.210099	0.690091
butanoyl-l-carnitine (acyl-C4)	4.732	0.031	0.10724	0.314	0.969	1	0.516	0.861	1		Ornithine	0.32607	-1.8831e-16	2.2076	0.02728	0.094373	-4.2556		CDP choline	0.983251	0.193315	0.805459	0.710124
L-Citrulline	4.231	0.041	0.13811	0.225	0.99	1	0.771	0.644	1		L-Citrulline	0.31665	-1.3376e-16	2.1438	0.032059	0.10597	-4.3922		N Glycoloyl neuraminate	0.708434	0.766092	0.281161	0.714545
D-Ribose	4.129	0.044	0.144	0.192	0.995	1	0.413	0.927	1		D-Ribose	0.31622	-5.4591e-17	2.141	0.032289	0.10597	-4.3982		L cystine	0.0960628	0.865781	0.10423	0.715111
Pyruvate	4.09	0.045	0.144	1.744	0.083	0.69236	0.47	0.893	1		Pyruvate	0.30307	-2.2273e-17	2.0519	0.040189	0.12861	-4.5818		IDP	0.95668	0.882161	0.74745	0.722374
Hexadecenoic acid (Palmitoleic acid)	3.991	0.047	0.14673	1.643	0.107	0.69236	1.901	0.055	0.704		Hexadecenoic acid (Palmitoleic acid)	0.28859	5.1754e-18	1.9539	0.050727	0.15625	-4.7749		kynurenine	0.242777	0.72302	0.671021	0.806543
2-Oxoglutarate	3.642	0.058	0.17563	0.915	0.513	1	0.541	0.843	1		2-Oxoglutarate	-0.28792	8.5797e-17	-1.9493	0.05127	0.15625	-4.7837		Creatinine	0.201753	0.36178	0.301523	0.819509
O-dodecanoyl-carnitine (acyl-C12)	3.61	0.059	0.17563	2.242	0.022	0.384	2.513	0.01	0.32		acyl-C6-DC	-0.2855	-2.5149e-17	-1.9329	0.053258	0.15854	-4.815		Biliverdin	0.23367	0.128674	0.157337	0.887353
acyl-C6-DC	3.372	0.068	0.19782	0.241	0.988	1	0.289	0.977	1		UDP	0.27925	3.121e-16	1.8906	0.058687	0.17073	-4.8945		D Ribose	0.0688741	0.512063	0.223167	0.888469
UDP	3.228	0.074	0.2087	0.398	0.935	1	0.236	0.989	1		2-Aminomuconate	-0.27561	5.9805e-17	-1.866	0.062061	0.17653	-4.9401		L alanine	0.864522	0.0660641	0.658074	0.893488
2-Aminomuconate	3.206	0.075	0.2087	0.564	0.825	1	0.391	0.938	1		O-dodecanoyl-carnitine (acyl-C12)	0.26744	-5.1888e-17	1.8107	0.070204	0.19535	-5.0401		N Methylethanolamine phosphate	0.348214	0.516129	0.625819	0.901072
S-Glutathionyl-L-cysteine	3.058	0.082	0.22332	0.8	0.616	1	0.835	0.585	1		S-Glutathionyl-L-cysteine	0.26532	-3.3971e-17	1.7963	0.072463	0.19735	-5.0656		L Palmitoylcarnitine acyl C16	0.511901	0.805037	0.631868	0.948778
Malate	2.98	0.086	0.22933	0.476	0.889	1	1.979	0.045	0.704		Allantoate	0.25815	1.3604e-16	1.7478	0.080517	0.2081	-5.1502		L aspartate	0.0595049	0.710236	0.243915	0.949156
Allantoate	2.919	0.089	0.23249	0.964	0.472	1	0.712	0.698	1		Choline	0.25782	-8.2859e-17	1.7456	0.0809	0.2081	-5.154		Thymidine	0.944798	0.278751	0.858548	0.952814
Choline	2.866	0.092	0.23341	0.731	0.68	1	0.658	0.745	1		Malate	0.25718	-8.6458e-17	1.7412	0.081663	0.2081	-5.1615		L glutamate	0.0921596	0.878439	0.17074	0.960052
Hexanoic acid (caproate)	2.855	0.093	0.23341	0.797	0.62	1	0.349	0.957	1		Hexanoic acid (caproate)	0.25613	3.0295e-17	1.7341	0.082916	0.2081	-5.1736		Tetrahydrofolate	0.658968	0.319492	0.743782	0.973917
Sphingosine	2.757	0.099	0.24369	0.921	0.509	1	1.392	0.196	1		Sphingosine	0.2468	1.0969e-16	1.6709	0.094751	0.23323	-5.2794		acyl C6 DC	0.121382	0.596723	0.311599	0.99983
L-tryptophan	2.633	0.107	0.25842	0.619	0.779	1	1.52	0.145	0.928		L-glutamate	0.24272	3.0209e-17	1.6433	0.10034	0.23772	-5.3244
L-glutamate	2.555	0.112	0.26531	0.534	0.848	1	0.598	0.797	1		L-tryptophan	0.24265	-9.4183e-17	1.6428	0.10044	0.23772	-5.3252
hexanoyl-L-carnitine (acyl-C6)	2.521	0.114	0.26531	1.56	0.132	0.704	1.639	0.108	0.83576		L-serine	0.24036	1.2342e-16	1.6273	0.10368	0.23772	-5.3501
L-serine	2.462	0.119	0.272	0.832	0.587	1	0.413	0.927	1		IDP	0.24014	9.6589e-17	1.6258	0.104	0.23772	-5.3526
IDP	2.369	0.126	0.28295	0.286	0.978	1	0.319	0.968	1		hexanoyl-L-carnitine (acyl-C6)	0.23243	-7.5753e-17	1.5736	0.11559	0.25958	-5.4347
Hexadecanoic acid (palmitic acid)	2.301	0.131	0.28854	1.513	0.147	0.72369	1.316	0.232	1		N-formyl kynurenine	0.22674	-1.3609e-16	1.5351	0.12477	0.27536	-5.4936
N-formyl kynurenine	2.28	0.133	0.28854	0.885	0.54	1	1.091	0.372	1		D-Arabitol	0.22478	-4.8328e-17	1.5218	0.12807	0.27589	-5.5135
D-Rhamnose	2.11	0.148	0.31573	4.045	0.000109	0.006976	0.297	0.975	1		Hexadecanoic acid (palmitic acid)	0.22404	-1.0653e-16	1.5168	0.12933	0.27589	-5.521
Tetradecenoyl Carnitine (acyl-C14:1)	2.067	0.152	0.31895	2.366	0.015	0.384	2.798	0.004	0.256		Dehydroascorbate	-0.21988	-1.2641e-16	-1.4887	0.13659	0.28662	-5.5626
D-Arabitol	2.041	0.155	0.31898	0.07	1	1	0.386	0.941	1		Sphingosine 1-phosphate	0.21556	-1.8574e-16	1.4594	0.14447	0.29827	-5.6051
Dehydroascorbate	2.02	0.157	0.31898	0.44	0.912	1	0.541	0.843	1		D-Rhamnose	-0.20627	-1.1585e-16	-1.3965	0.16257	0.3303	-5.6934
Sphingosine 1-phosphate	1.946	0.165	0.33	0.522	0.857	1	0.537	0.846	1		5-10-Methenyltetrahydrofolate	0.2043	3.6995e-17	1.3832	0.16662	0.33324	-5.7116
5-10-Methenyltetrahydrofolate	1.83	0.178	0.35052	0.603	0.793	1	1.404	0.19	1		Tetradecenoyl Carnitine (acyl-C14:1)	0.20144	3.854e-17	1.3638	0.17264	0.33997	-5.7378
Octadecenoic acid (Oleic acid)	1.738	0.189	0.36299	1.6	0.119	0.69236	1.59	0.122	0.86756		5-6-Dihydrothymine	0.1968	6.7606e-17	1.3324	0.18274	0.35392	-5.7794
Decanoic acid (caprate)	1.733	0.19	0.36299	1.522	0.144	0.72369	1.342	0.219	1		L-threonine	-0.19567	8.5854e-17	-1.3248	0.18526	0.35392	-5.7894
L-threonine	1.614	0.206	0.38039	0.636	0.765	1	0.505	0.869	1		Decanoic acid (caprate)	0.19423	1.0312e-17	1.315	0.18853	0.35444	-5.8021
L-octanoylcarnitine (acyl-C8)	1.599	0.208	0.38039	1.392	0.196	0.85333	1.912	0.054	0.704		Octadecenoic acid (Oleic acid)	0.19312	-5.1601e-17	1.3075	0.19106	0.35444	-5.8118
L-proline	1.59	0.209	0.38039	0.857	0.565	1	1.171	0.317	1		L-proline	0.19063	6.4789e-17	1.2906	0.19684	0.35994	-5.8333
5-6-Dihydrothymine	1.578	0.211	0.38039	0.159	0.997	1	0.327	0.965	1		L-octanoylcarnitine (acyl-C8)	0.18525	-8.4307e-17	1.2542	0.20977	0.37818	-5.8789
Octadecanoic acid (stearic acid)	1.528	0.218	0.38756	1.602	0.119	0.69236	1.52	0.145	0.928		Octadecanoic acid (stearic acid)	0.1818	1.1151e-16	1.2308	0.2184	0.38827	-5.9075
L-asparagine	1.424	0.234	0.4103	1.58	0.125	0.69565	0.822	0.597	1		L-asparagine	0.17779	5.0547e-17	1.2037	0.22872	0.40105	-5.94
Guanine	1.374	0.243	0.42032	0.896	0.53	1	1.265	0.26	1		Guanine	0.17627	3.4972e-17	1.1934	0.23272	0.40255	-5.9521
L-arginine	1.284	0.259	0.44203	2.396	0.014	0.384	1.399	0.192	1		Dimethylglycine	-0.16781	7.8657e-17	-1.1361	0.25592	0.43676	-6.0178
L-lysine	1.26	0.263	0.44295	2.316	0.018	0.384	2.155	0.028	0.704		Creatine	-0.16511	-1.2296e-17	-1.1178	0.26365	0.44404	-6.038
Dimethylglycine	1.231	0.269	0.44717	0.533	0.849	1	1.346	0.217	1		L-arginine	0.16365	-1.3408e-16	1.108	0.26789	0.44515	-6.0488
Indole-3-acetate	1.183	0.278	0.45621	0.774	0.641	1	1.657	0.104	0.83576		Indole-3-acetate	-0.16189	1.9475e-17	-1.0961	0.27306	0.44515	-6.0617
Creatine	1.143	0.287	0.46501	0.423	0.921	1	0.774	0.641	1		L-lysine	0.16033	-3.1325e-16	1.0855	0.27772	0.44515	-6.0731
glycine	1.095	0.297	0.4752	1.022	0.424	1	0.336	0.962	1		glycine	-0.16016	-1.3526e-16	-1.0844	0.27822	0.44515	-6.0743
kynurenine	1.055	0.306	0.47543	0.765	0.649	1	0.64	0.762	1		kynurenine	-0.15794	-9.563e-17	-1.0693	0.28495	0.4503	-6.0903
[truncated: 47 more rows]

[truncated: 2 more sheets: Clin Chem Hematol stats, Cytokine measurements]
